# Supplementary material for: Local structure-function relationships in human brain networks across the lifespan
Source: Nat Commun. 2022 Apr 19;13:2053. doi: 10.1038/s41467-022-29770-y (PMC9018911; doi:10.1038/s41467-022-29770-y)
Supplement: Supplementary file 8 — Source Data [file 41467_2022_29770_MOESM8_ESM.xlsx]

## Sheet: Figure 1
ID	euc	pl_bin	pl_wei_0.12	pl_wei_0.25	pl_wei_0.50	pl_wei_1.00	pl_wei_2.00	pl_wei_4.00	comm_wei	comm_bin	cos_wei	cos_bin	si_bin	si_wei_0.12	si_wei_0.25	si_wei_0.50	si_wei_1.00	si_wei_2.00	si_wei_4.00
100307	0.03691	0.01906	0.02891	0.03401	0.03916	0.02928	0.00147	0	0.04914	0	0.00037	0.03059	0.0228	0.01746	0.01137	0.01716	0.03203	0.03879	0.01813
100408	0.07268	0.03673	0.05131	0.05368	0.05074	0.03397	0.00586	0.00012	0.06841	0.00051	0.00094	0.0414	0.04356	0.03596	0.03016	0.03265	0.04028	0.03844	0.02655
101107	0.10226	0.05277	0.07457	0.07978	0.07242	0.0282	0.00063	5e-05	0.09076	0.0003	0.00222	0.06024	0.0603	0.05189	0.04186	0.05081	0.05745	0.07393	0.07173
101309	0.06925	0.01501	0.0252	0.02902	0.02512	0.017	0.00079	0.00013	0.0505	0.00168	0.00299	0.04788	0.02106	0.01697	0.01788	0.02052	0.02614	0.04309	0.03133
101915	0.05733	0.01816	0.03049	0.03799	0.04421	0.03292	0.004	0.00012	0.05544	0.00196	0.00049	0.05111	0.02362	0.0178	0.01379	0.01988	0.03872	0.04213	0.0383
103111	0.06065	0.03066	0.04137	0.04512	0.04677	0.03517	0.00884	6e-05	0.05989	0.00121	0.00101	0.02565	0.03374	0.02941	0.02439	0.02522	0.03385	0.04221	0.04676
103414	0.04776	0.03647	0.0514	0.0548	0.05173	0.03442	0.00825	2e-05	0.06779	0.00087	0.00201	0.04775	0.04187	0.03377	0.02936	0.03147	0.04804	0.05029	0.04198
103818	0.08199	0.02936	0.04321	0.04887	0.05617	0.04293	0.00905	0.00011	0.07256	0.00044	0.00289	0.05524	0.03361	0.02923	0.02158	0.02657	0.05326	0.04465	0.0403
105014	0.05761	0.02612	0.03942	0.04517	0.04768	0.03157	0.00746	0.00018	0.0629	0	0.00295	0.04867	0.03255	0.02631	0.02202	0.02753	0.03651	0.03847	0.03088
105115	0.06575	0.0361	0.05289	0.06085	0.06212	0.04053	0.00524	0.00021	0.07046	1e-05	0.00326	0.05198	0.04248	0.0347	0.02873	0.03973	0.06068	0.06638	0.05707
110411	0.0699	0.04096	0.05735	0.06008	0.05763	0.03699	0.00503	0	0.07847	0.00054	0.00341	0.05101	0.04639	0.04005	0.03322	0.03757	0.04816	0.04272	0.04136
111312	0.0424	0.01847	0.0257	0.03014	0.03583	0.03108	0.00527	7e-05	0.05809	0.00124	0.00222	0.04275	0.02288	0.0191	0.01277	0.01526	0.02969	0.03416	0.02396
111716	0.03903	0.02322	0.03405	0.03819	0.04223	0.03526	0.01	0.00095	0.05731	0.00117	0.00082	0.03125	0.02653	0.02169	0.01717	0.01799	0.02492	0.03282	0.03661
113619	0.03783	0.02219	0.03239	0.03621	0.03444	0.01866	0.00125	1e-05	0.05816	0.00039	0.00223	0.04068	0.02699	0.02237	0.01964	0.02441	0.03424	0.03047	0.03006
113922	0.06004	0.03068	0.0432	0.0479	0.04767	0.03563	0.00896	1e-05	0.079	0.00037	0.00687	0.04705	0.03583	0.02984	0.02336	0.0343	0.03711	0.03217	0.02134
117122	0.05938	0.03548	0.048	0.05009	0.04538	0.02775	0.00566	4e-05	0.0726	2e-05	0.00384	0.0504	0.03865	0.03428	0.0289	0.03478	0.0389	0.0335	0.02586
118528	0.03957	0.01339	0.01865	0.02134	0.01878	0.00763	0.00019	1e-05	0.04548	0.00111	0.0056	0.03352	0.01816	0.01489	0.01217	0.01928	0.02029	0.01713	0.01026
118730	0.03913	0.01816	0.02782	0.03371	0.03703	0.02796	0.00597	0.00022	0.05245	5e-05	0.00173	0.03144	0.02099	0.01669	0.01425	0.02023	0.0296	0.03159	0.0256
118932	0.06321	0.03236	0.04744	0.0524	0.05292	0.03647	0.0059	0.00018	0.07239	1e-05	0.0056	0.04885	0.0395	0.0317	0.03011	0.03408	0.05254	0.05546	0.02764
120111	0.04627	0.02216	0.03231	0.03569	0.03543	0.0237	0.00355	6e-05	0.06523	2e-05	0.00295	0.03818	0.02537	0.02196	0.01781	0.02488	0.03391	0.03539	0.02403
122317	0.04699	0.01829	0.02746	0.03065	0.03085	0.02106	0.00224	5e-05	0.05173	7e-05	0.00096	0.03591	0.02292	0.01836	0.01628	0.01673	0.02686	0.0337	0.02168
122620	0.04787	0.033	0.046	0.04905	0.05053	0.03481	0.00571	8e-05	0.06608	1e-05	0.0024	0.04302	0.03744	0.03227	0.02443	0.02597	0.03232	0.04187	0.03615
123925	0.05934	0.03474	0.04971	0.055	0.05464	0.03603	0.00496	1e-05	0.08204	0	0.00173	0.05299	0.03967	0.03431	0.02759	0.03421	0.03618	0.04145	0.04031
124422	0.05824	0.02483	0.03531	0.04091	0.04943	0.03947	0.00695	2e-05	0.06824	0.00228	0.00156	0.06101	0.03152	0.02645	0.01768	0.02131	0.03438	0.03952	0.06013
127933	0.07442	0.02456	0.03925	0.04747	0.05103	0.03338	0.00386	0.00018	0.07263	0.00015	0.00388	0.04929	0.0298	0.02422	0.02094	0.02946	0.0581	0.04433	0.01647
128127	0.04198	0.01731	0.02755	0.03353	0.03734	0.02446	0.0019	1e-05	0.06189	0.00027	0.00434	0.0379	0.02077	0.01605	0.01372	0.01991	0.03335	0.03476	0.0187
128632	0.05098	0.01843	0.02879	0.03563	0.04223	0.03891	0.01808	0.001	0.05632	0.00087	0.00028	0.03857	0.02395	0.01876	0.01385	0.02331	0.02982	0.03438	0.03053
129028	0.04923	0.03313	0.04904	0.0539	0.05343	0.03476	0.00568	0.0001	0.06882	1e-05	0.00102	0.04607	0.03813	0.03219	0.02598	0.03567	0.04664	0.04533	0.0362
130013	0.0631	0.02626	0.03871	0.04351	0.04384	0.02936	0.0048	0.0002	0.06875	0.00033	0.00171	0.04239	0.03198	0.02578	0.02418	0.02621	0.03818	0.03457	0.02336
131217	0.06074	0.03573	0.04979	0.05328	0.04779	0.02837	0.00209	0.00013	0.06009	2e-05	0.00306	0.04452	0.03988	0.03448	0.03245	0.03509	0.03877	0.03617	0.03401
131722	0.06601	0.03616	0.05479	0.06318	0.06232	0.0417	0.0082	5e-05	0.07957	0.00105	0.00324	0.06421	0.04443	0.03598	0.03007	0.04255	0.0567	0.06137	0.04627
133928	0.05627	0.03702	0.05052	0.0522	0.04916	0.02963	0.00275	0	0.07564	0.00015	0.00624	0.0474	0.04393	0.03785	0.03379	0.03459	0.04606	0.03699	0.03365
135225	0.07758	0.04533	0.06818	0.07564	0.07425	0.04614	0.00471	6e-05	0.07475	0.00051	0.002	0.05747	0.05115	0.04323	0.03478	0.04317	0.05263	0.06194	0.05949
135932	0.0798	0.04077	0.06077	0.06983	0.06995	0.03715	0.00101	0	0.10403	1e-05	0.00381	0.06902	0.04979	0.04024	0.03167	0.04868	0.05846	0.06139	0.0512
136833	0.06061	0.03255	0.05005	0.05891	0.06774	0.04755	0.01003	0.00048	0.0656	0	0.00198	0.0485	0.03886	0.03007	0.02233	0.03202	0.06273	0.05772	0.04856
139637	0.08714	0.03407	0.05068	0.0571	0.05292	0.026	0.00071	0	0.07463	9e-05	0.00774	0.06098	0.03911	0.03243	0.02897	0.03699	0.05195	0.04061	0.02909
144832	0.05053	0.02778	0.04034	0.0456	0.04804	0.02646	0.00149	2e-05	0.07215	0.00014	0.00089	0.05294	0.03326	0.02719	0.02093	0.03004	0.04877	0.03141	0.02823
146432	0.07329	0.03226	0.04544	0.04897	0.04549	0.02403	0.00119	0	0.08605	0.00013	0.00461	0.05383	0.03768	0.03154	0.02558	0.03352	0.04956	0.04326	0.03005
147737	0.02965	0.01929	0.02897	0.03267	0.03101	0.01936	0.00462	0	0.05845	0	0.00242	0.03969	0.02247	0.01806	0.01608	0.02006	0.02238	0.02823	0.0185
148840	0.04925	0.02512	0.03591	0.04044	0.04179	0.02981	0.00409	0	0.07579	0.00014	0.001	0.04385	0.02971	0.0253	0.02049	0.02507	0.03338	0.03003	0.02871
149337	0.03694	0.02325	0.03132	0.03323	0.03065	0.01563	0.00106	5e-05	0.05734	1e-05	0.00325	0.04039	0.02688	0.0227	0.01864	0.02679	0.0289	0.0249	0.01858
149539	0.05247	0.02816	0.04014	0.04537	0.04823	0.03375	0.00966	0.00036	0.07417	0	0.00242	0.04219	0.03257	0.02685	0.01978	0.03039	0.03649	0.0332	0.02266
151627	0.02938	0.01346	0.02038	0.02371	0.02632	0.02112	0.00813	0.00079	0.04065	0.00036	0.00013	0.02881	0.01653	0.0135	0.01205	0.01565	0.01955	0.02179	0.01195
153025	0.04972	0.0296	0.04177	0.04494	0.04449	0.03693	0.00719	5e-05	0.06338	0.00011	0.00205	0.04333	0.03288	0.02787	0.02101	0.02448	0.03324	0.05007	0.04706
154734	0.06678	0.01833	0.02648	0.03062	0.03051	0.0184	0.0007	0.00019	0.05392	0.00459	0.00177	0.05648	0.02479	0.02009	0.01491	0.01798	0.04005	0.02965	0.01468
160123	0.05132	0.02835	0.04536	0.05339	0.05456	0.03733	0.0048	4e-05	0.06475	0.00073	0.0021	0.03944	0.03262	0.02643	0.02436	0.03723	0.0427	0.04377	0.02428
162733	0.0536	0.03386	0.05168	0.05903	0.05651	0.03217	0.00275	0.00021	0.06686	0.00018	0.00035	0.04129	0.03881	0.03065	0.02643	0.03927	0.04069	0.05159	0.03401
163129	0.09671	0.03527	0.05857	0.07166	0.07667	0.04861	0.00878	0.0001	0.07873	0.00067	0.00072	0.07354	0.04448	0.03453	0.02666	0.04404	0.05424	0.0757	0.05486
176542	0.0734	0.04269	0.0617	0.06619	0.06138	0.03719	0.00454	7e-05	0.08214	0.00062	0.00107	0.05511	0.04798	0.04037	0.03549	0.03654	0.04655	0.04771	0.03529
178950	0.05734	0.02557	0.0366	0.03947	0.03633	0.01504	0.00036	0	0.06225	0.00048	0.00373	0.04878	0.03237	0.02616	0.02261	0.02813	0.03827	0.03539	0.03342
188347	0.08942	0.04552	0.06309	0.06991	0.07844	0.05823	0.0074	0	0.09643	0.00094	0.00411	0.0707	0.0534	0.04684	0.03164	0.03933	0.06127	0.06798	0.0533
190031	0.08527	0.04737	0.06541	0.06918	0.06305	0.04652	0.01378	0.00036	0.09446	4e-05	0.00504	0.07267	0.05544	0.04883	0.04372	0.04594	0.05035	0.0494	0.04438
192540	0.05141	0.03596	0.05036	0.0525	0.04844	0.03195	0.00469	8e-05	0.07546	4e-05	0.004	0.05142	0.04294	0.03527	0.03289	0.032	0.03653	0.03655	0.02922
198451	0.04526	0.02386	0.03388	0.03674	0.03301	0.02018	0.0019	0	0.06482	0.00018	0.00577	0.04026	0.02826	0.02344	0.02248	0.02665	0.0295	0.02498	0.02108
199655	0.05727	0.02388	0.03627	0.04235	0.04839	0.03595	0.0055	3e-05	0.059	0.00041	3e-05	0.04363	0.02955	0.02353	0.01744	0.02716	0.0499	0.02924	0.02069
201111	0.0696	0.04355	0.06322	0.06931	0.06524	0.03543	0.0037	5e-05	0.09336	0.00038	0.00182	0.05608	0.05027	0.04273	0.03708	0.04838	0.05429	0.04728	0.03679
208226	0.05472	0.02952	0.04187	0.04611	0.04786	0.0342	0.00666	2e-05	0.07287	0.00109	0.00145	0.07517	0.03728	0.03204	0.02566	0.03016	0.03496	0.04269	0.05007
211417	0.04069	0.02314	0.03259	0.03497	0.03076	0.01677	0.00089	8e-05	0.05219	0.00023	0.00191	0.0299	0.02749	0.02216	0.02173	0.02281	0.02422	0.03411	0.02698
214423	0.09824	0.03086	0.04619	0.05253	0.05561	0.04046	0.00965	3e-05	0.08472	0.0001	0.00308	0.05268	0.03771	0.0322	0.02928	0.03247	0.0509	0.05321	0.03542
239944	0.03932	0.02963	0.04172	0.0454	0.04258	0.02924	0.00469	0	0.06594	2e-05	0.00169	0.03974	0.03507	0.02872	0.02194	0.03225	0.02851	0.03852	0.03762
245333	0.04263	0.01998	0.0327	0.03967	0.0452	0.03349	0.00598	1e-05	0.05991	0.00038	0.00216	0.03495	0.02416	0.0185	0.01402	0.01901	0.03569	0.04587	0.03657
280739	0.04834	0.01683	0.02408	0.0273	0.02864	0.01897	0.00264	1e-05	0.05612	0.00023	0.00208	0.03708	0.02005	0.0177	0.01293	0.0181	0.02216	0.0208	0.01464
414229	0.07578	0.0313	0.04785	0.05566	0.05723	0.04022	0.0064	1e-05	0.07698	0	0.00147	0.05741	0.0369	0.03123	0.02642	0.03137	0.04636	0.06793	0.07475
499566	0.06389	0.04275	0.05897	0.06346	0.05912	0.03434	0.00389	0	0.08545	0.00054	0.00278	0.05514	0.04795	0.04115	0.03525	0.04112	0.04521	0.05069	0.04774
654754	0.06824	0.02824	0.03993	0.0437	0.04798	0.03578	0.00569	1e-05	0.06987	1e-05	0.00089	0.0396	0.03296	0.02718	0.01956	0.02272	0.04336	0.04149	0.03211
751348	0.09244	0.04151	0.06066	0.07022	0.07183	0.04986	0.01048	0.00036	0.08169	0.00018	0.00371	0.05749	0.04743	0.04027	0.03502	0.04664	0.05668	0.05033	0.04656
756055	0.06989	0.02671	0.03811	0.04101	0.03558	0.01069	0.00067	0.00041	0.0645	4e-05	0.00017	0.0376	0.03218	0.02842	0.02086	0.02731	0.03345	0.03637	0.02398
792564	0.05025	0.02301	0.03221	0.03481	0.03451	0.02358	0.00263	0.00013	0.05848	0.00018	0.0032	0.04603	0.02861	0.02361	0.01901	0.02068	0.02606	0.02683	0.04391
857263	0.05327	0.02636	0.03433	0.03537	0.03196	0.01527	0.00018	1e-05	0.05756	1e-05	0.01301	0.04219	0.03025	0.02608	0.02012	0.02569	0.0333	0.03673	0.02653
899885	0.05648	0.03505	0.046	0.04733	0.04174	0.02282	0.00129	0	0.06921	0.00015	0.0019	0.06508	0.04142	0.03624	0.03179	0.03266	0.03947	0.03834	0.0242

## Sheet: Figure 2
system_ID	fgbin_1.00	fgbin_2.50	fgbin_5.00	fgbin_10.00	fgwei_1.00	fgwei_2.50	fgwei_5.00	fgwei_10.00	nav_num	nav_ms	comm_wei	comm_bin	pt_bin	pt_wei_0.12	pt_wei_0.25	pt_wei_0.50	pt_wei_1.00	pt_wei_2.00	pt_wei_4.00	mi_wei	mi_bin	pl_bin	pl_wei_0.12	pl_wei_0.25	pl_wei_0.50	pl_wei_1.00	pl_wei_2.00	pl_wei_4.00	cos_wei	cos_bin	si_bin	si_wei_0.12	si_wei_0.25	si_wei_0.50	si_wei_1.00	si_wei_2.00	si_wei_4.00	mfpt_wei	mfpt_bin	euc
8	0.06163	0.04987	0.01819	0.01219	0.12765	0.13969	0.12059	0.06241	0.03073	0.0956	0.13158	0.05323	0.07071	0.06848	0.07005	0.06305	0.05327	0.06551	0.08257	0.04384	0.05986	0.03059	0.05331	0.07686	0.11613	0.13426	0.0494	0.00135	0.0072	0.09911	0.04628	0.03693	0.02772	0.0472	0.07675	0.10455	0.12297	0.12887	0.07131	0.13288
8	0.08408	0.07402	0.0352	0.00813	0.12479	0.14925	0.1526	0.10672	0.04849	0.16705	0.12323	0.05487	0.09443	0.09695	0.10771	0.10163	0.09455	0.10742	0.11451	0.05969	0.0895	0.04408	0.06817	0.09569	0.167	0.20881	0.08086	0.00279	0.00422	0.11462	0.0585	0.05096	0.02939	0.04591	0.10769	0.15462	0.17746	0.13995	0.09171	0.24287
8	0.10543	0.08746	0.03581	0.00824	0.17708	0.19469	0.17759	0.10175	0.05393	0.14061	0.18498	0.05255	0.10856	0.10832	0.11569	0.10239	0.09132	0.10605	0.10521	0.08012	0.10722	0.05192	0.08879	0.12213	0.17896	0.1815	0.06096	0.00201	0.01028	0.1381	0.07194	0.05917	0.04078	0.06607	0.11297	0.13616	0.14998	0.18314	0.10739	0.19111
8	0.07119	0.06663	0.03249	0.01042	0.11589	0.14562	0.14939	0.09505	0.0538	0.22114	0.11552	0.05314	0.10604	0.10457	0.11879	0.11044	0.1023	0.11668	0.12198	0.06138	0.09395	0.03713	0.05698	0.07685	0.14129	0.1934	0.07414	0.00258	0.00431	0.12094	0.05112	0.04397	0.02832	0.03276	0.08982	0.14096	0.17079	0.13706	0.08916	0.27395
8	0.02591	0.02452	0.01542	0.00711	0.08185	0.07146	0.0475	0.02452	0.02249	0.03696	0.08839	0.01332	0.03273	0.03101	0.03327	0.03462	0.03261	0.02939	0.02383	0.0261	0.03136	0.02226	0.02693	0.02693	0.03193	0.03463	0.01477	0.0018	0.00619	0.03161	0.02488	0.02327	0.02065	0.01473	0.02083	0.0268	0.03023	0.05677	0.03113	0.04515
8	0.09412	0.07786	0.03182	0.00857	0.16058	0.17887	0.16041	0.08593	0.0512	0.1057	0.17584	0.04413	0.09009	0.09165	0.09549	0.08181	0.07251	0.08575	0.092	0.07221	0.09361	0.05158	0.08671	0.11229	0.14643	0.13991	0.04687	0.00158	0.00919	0.11585	0.06845	0.0584	0.04444	0.07008	0.08545	0.10447	0.11926	0.17398	0.09607	0.12973
8	0.11542	0.11282	0.06066	0.00921	0.1554	0.18644	0.18196	0.11085	0.08231	0.1889	0.1645	0.03706	0.14541	0.13459	0.14465	0.14984	0.14066	0.13278	0.12128	0.11375	0.15219	0.08625	0.11046	0.11089	0.12861	0.13595	0.05912	0.00333	0.00604	0.16304	0.10339	0.09307	0.06699	0.04566	0.06262	0.08653	0.10542	0.1955	0.1553	0.1937
8	0.01929	0.01428	0.0067	0.01771	0.06079	0.06237	0.05018	0.02514	0.01463	0.0754	0.06593	0.04981	0.02564	0.02203	0.02314	0.02193	0.01972	0.02564	0.03574	0.01264	0.01779	0.01028	0.01688	0.02882	0.05205	0.06668	0.02866	0.00167	0.00477	0.04309	0.01692	0.01413	0.01218	0.02039	0.0377	0.05658	0.08047	0.05869	0.02607	0.10373
8	0.12293	0.11297	0.05387	0.00705	0.17839	0.21106	0.20623	0.12136	0.07854	0.15475	0.18137	0.04047	0.12691	0.12048	0.12208	0.11537	0.10344	0.11432	0.1163	0.10141	0.14018	0.07698	0.11913	0.14	0.165	0.16028	0.05747	0.00223	0.00582	0.1469	0.09819	0.08345	0.06456	0.07136	0.0935	0.11479	0.13269	0.20824	0.15124	0.16402
8	0.04241	0.03439	0.01265	0.00891	0.10496	0.11605	0.10459	0.05658	0.03957	0.14169	0.11251	0.03492	0.04881	0.04109	0.05023	0.04597	0.04365	0.05903	0.07829	0.03029	0.04228	0.03401	0.05614	0.07727	0.12799	0.15062	0.06046	0.00225	0.00586	0.06831	0.04919	0.0402	0.0231	0.03873	0.07208	0.1171	0.1422	0.113	0.05773	0.17414
8	0.14371	0.12746	0.05363	0.00789	0.13711	0.17895	0.19705	0.13263	0.07542	0.24077	0.13887	0.05592	0.1214	0.11649	0.12596	0.09919	0.0955	0.10352	0.10276	0.10614	0.14866	0.08821	0.13988	0.17832	0.22856	0.21617	0.0739	0.00248	0.00969	0.18164	0.1107	0.09006	0.05854	0.10456	0.13576	0.16157	0.17332	0.19409	0.17863	0.26184
8	0.09375	0.08029	0.03298	0.00647	0.12305	0.14683	0.14684	0.09204	0.06347	0.17427	0.13017	0.04119	0.09138	0.08672	0.10105	0.09174	0.08173	0.09905	0.10444	0.06807	0.09871	0.06529	0.1015	0.12648	0.18027	0.18977	0.07029	0.00248	0.00598	0.12453	0.08553	0.07105	0.03879	0.06663	0.1039	0.14367	0.15603	0.14839	0.10985	0.19482
8	0.08138	0.07125	0.03387	0.00752	0.11609	0.13605	0.13787	0.09405	0.03692	0.13242	0.11198	0.04947	0.08325	0.08577	0.09425	0.08629	0.08173	0.09634	0.09841	0.05817	0.08362	0.0467	0.06919	0.09122	0.14911	0.19133	0.07449	0.00239	0.00439	0.10595	0.06053	0.05241	0.03165	0.04373	0.09095	0.15395	0.17472	0.12749	0.09073	0.19205
8	0.06382	0.05744	0.02563	0.00949	0.11903	0.14439	0.14964	0.09742	0.01672	0.11441	0.11577	0.05342	0.06075	0.06151	0.06684	0.05468	0.05127	0.06255	0.06647	0.04614	0.07101	0.03096	0.05924	0.09525	0.16697	0.19425	0.06744	0.00243	0.00423	0.08709	0.04118	0.03205	0.02068	0.04261	0.09797	0.15649	0.1602	0.13363	0.0737	0.21545
8	0.06774	0.06553	0.03307	0.00936	0.1242	0.15576	0.16481	0.11389	0.05149	0.22945	0.12136	0.05668	0.09192	0.09119	0.1033	0.09561	0.08879	0.10977	0.11617	0.0548	0.08715	0.03543	0.05998	0.08695	0.16956	0.2134	0.08105	0.00301	0.00486	0.10493	0.0469	0.04138	0.02481	0.03449	0.10219	0.16463	0.18056	0.14437	0.08766	0.28246
8	0.0656	0.05951	0.02478	0.01413	0.09443	0.1145	0.11112	0.05022	0.06418	0.16313	0.09238	0.0509	0.06823	0.06368	0.0636	0.04728	0.04317	0.04854	0.04778	0.05979	0.07339	0.03384	0.05776	0.0826	0.11313	0.10608	0.03258	0.00194	0.00937	0.08885	0.04616	0.03703	0.03049	0.05482	0.07122	0.10257	0.09673	0.11731	0.08462	0.17054
8	0.14485	0.13108	0.05649	0.01159	0.15748	0.18848	0.193	0.11395	0.06662	0.2014	0.15199	0.07042	0.10482	0.10087	0.10221	0.09724	0.07745	0.07355	0.06436	0.10315	0.15193	0.07848	0.12722	0.15677	0.20507	0.19973	0.05973	0.00184	0.00412	0.14255	0.0983	0.0841	0.06825	0.08026	0.12413	0.1631	0.14476	0.18236	0.16374	0.24684
8	0.14383	0.1344	0.06581	0.00991	0.16903	0.21752	0.22314	0.14806	0.10107	0.26534	0.17658	0.05983	0.15544	0.14442	0.15573	0.16008	0.14241	0.15014	0.13938	0.11858	0.17229	0.09732	0.1357	0.15147	0.20901	0.21997	0.08252	0.00345	0.00429	0.19264	0.11767	0.10525	0.07409	0.06132	0.11635	0.15351	0.16629	0.21844	0.18919	0.27303
8	0.12068	0.10709	0.04665	0.00946	0.15776	0.20372	0.2149	0.13423	0.06155	0.19765	0.15996	0.05978	0.10522	0.10162	0.10964	0.0867	0.0709	0.08123	0.08305	0.09411	0.13334	0.06578	0.11309	0.14826	0.20239	0.19808	0.06842	0.00252	0.00579	0.14158	0.08134	0.07007	0.04727	0.07033	0.11325	0.1525	0.1495	0.19865	0.14572	0.23206
8	0.15342	0.13415	0.05466	0.01326	0.14828	0.1929	0.20566	0.11657	0.04831	0.17008	0.14757	0.07152	0.11276	0.11247	0.10719	0.08927	0.06562	0.06366	0.0582	0.11651	0.15989	0.07454	0.12458	0.15209	0.19043	0.18078	0.05462	0.00164	0.00721	0.15963	0.08969	0.07803	0.06795	0.07897	0.1125	0.15348	0.14084	0.20038	0.17452	0.21121
8	0.13861	0.11793	0.04587	0.00871	0.16547	0.20598	0.20912	0.12859	0.05843	0.21675	0.16193	0.05305	0.09941	0.09012	0.08989	0.07186	0.06462	0.07663	0.07556	0.09206	0.13079	0.07368	0.12424	0.16389	0.21276	0.20378	0.06785	0.00247	0.00703	0.15658	0.0885	0.07006	0.05375	0.08112	0.12558	0.15887	0.16305	0.19169	0.15992	0.23303
8	0.16489	0.14755	0.06077	0.01046	0.12838	0.17129	0.19477	0.11725	0.06137	0.21844	0.12219	0.06422	0.10344	0.09739	0.09352	0.07816	0.06026	0.0629	0.06008	0.11905	0.16199	0.07549	0.13029	0.15705	0.19853	0.19607	0.06115	0.00209	0.00532	0.14644	0.08894	0.07534	0.0681	0.07853	0.12234	0.16976	0.15836	0.17683	0.17657	0.25352
8	0.08946	0.07437	0.02627	0.00925	0.14859	0.16676	0.15205	0.0854	0.04177	0.18529	0.15454	0.04583	0.0718	0.06663	0.0802	0.06208	0.0547	0.06974	0.06715	0.06225	0.08708	0.06432	0.09572	0.12253	0.16951	0.16806	0.05778	0.00219	0.0127	0.12755	0.07992	0.06515	0.03608	0.06206	0.10935	0.1298	0.1365	0.15375	0.11756	0.20479
8	0.08223	0.06785	0.02315	0.00956	0.13006	0.15778	0.15218	0.07703	0.04284	0.19621	0.1265	0.04196	0.06222	0.05543	0.0592	0.04506	0.03939	0.05065	0.04981	0.05514	0.07858	0.06081	0.09261	0.11571	0.15228	0.15364	0.05263	0.00205	0.01083	0.11567	0.07572	0.06192	0.03934	0.05549	0.08458	0.13488	0.13817	0.15015	0.1095	0.22012
6	0.05954	0.05272	0.01505	0.01971	0.0825	0.09969	0.09228	0.03494	0.03557	0.09178	0.08982	0.03565	0.0809	0.05507	0.04376	0.02378	0.01841	0.02596	0.03067	0.06075	0.0777	0.0293	0.05645	0.0764	0.08168	0.04878	0.00836	0.00083	0.01318	0.13243	0.05173	0.03619	0.03595	0.06507	0.10117	0.08956	0.0706	0.14473	0.09117	0.14468
6	0.03284	0.03006	0.0096	0.01441	0.03537	0.041	0.03364	0.01089	0.01791	0.03178	0.04093	0.03164	0.04167	0.02796	0.02174	0.0196	0.01567	0.01161	0.01875	0.03757	0.0467	0.02152	0.03369	0.03693	0.0281	0.01953	0.00545	0.00089	0.0051	0.08638	0.03582	0.02921	0.03781	0.0439	0.02919	0.03241	0.02414	0.05512	0.05286	0.04491
6	0.08922	0.08263	0.02719	0.01386	0.12457	0.12986	0.09732	0.02651	0.0436	0.06735	0.1406	0.0381	0.10402	0.09221	0.08013	0.06767	0.04066	0.02234	0.02286	0.09207	0.1127	0.05007	0.06812	0.06573	0.05059	0.03966	0.01152	0.00155	0.00588	0.16006	0.0742	0.06709	0.0709	0.0492	0.05393	0.05014	0.04637	0.15164	0.14251	0.08056
6	0.08413	0.07199	0.02122	0.01184	0.11404	0.11783	0.08808	0.02441	0.05114	0.08678	0.13567	0.02979	0.08911	0.07182	0.06192	0.05334	0.03299	0.01641	0.01957	0.07997	0.09672	0.05191	0.07348	0.07668	0.06371	0.04363	0.01178	0.00142	0.01049	0.16046	0.07657	0.06601	0.06731	0.06122	0.06331	0.05073	0.04801	0.14793	0.13412	0.09278
6	0.10783	0.11599	0.05425	0.00819	0.14731	0.17227	0.15176	0.04618	0.05236	0.09052	0.15879	0.0268	0.10247	0.08113	0.06893	0.03527	0.02202	0.02792	0.04164	0.09817	0.13398	0.05936	0.08134	0.08893	0.0861	0.05989	0.01467	0.00158	0.00738	0.07582	0.08658	0.07474	0.05801	0.08195	0.07652	0.06639	0.05414	0.19523	0.15693	0.10614
6	0.20165	0.19591	0.07638	0.00943	0.14476	0.18383	0.18391	0.0782	0.09858	0.18309	0.16562	0.02391	0.20391	0.17703	0.16156	0.1194	0.06779	0.02816	0.02407	0.20956	0.23626	0.1038	0.15797	0.17429	0.16942	0.10546	0.01638	0.00115	0.0322	0.22658	0.13359	0.1154	0.10405	0.1283	0.14869	0.15528	0.11978	0.26969	0.24203	0.19916
6	0.18625	0.17794	0.06757	0.00908	0.1496	0.18801	0.19496	0.09349	0.09402	0.13388	0.17393	0.02157	0.17423	0.15804	0.14839	0.10694	0.06146	0.02757	0.01854	0.19051	0.22277	0.1023	0.1374	0.14286	0.13402	0.08028	0.01464	0.00152	0.07557	0.21697	0.12799	0.10857	0.08411	0.10215	0.11972	0.1136	0.09369	0.27722	0.23149	0.16109
6	0.13868	0.13091	0.05004	0.0078	0.09757	0.12332	0.11815	0.04948	0.06863	0.12002	0.11955	0.01628	0.14344	0.10308	0.09992	0.07494	0.04372	0.02217	0.02438	0.15579	0.17161	0.09505	0.11435	0.11157	0.10351	0.06056	0.01068	0.00101	0.03771	0.20785	0.13128	0.10375	0.06867	0.07799	0.10818	0.10324	0.08235	0.22324	0.20038	0.17354
6	0.08349	0.06682	0.01886	0.01202	0.14974	0.15474	0.10741	0.03292	0.05294	0.10233	0.17262	0.02447	0.06738	0.05185	0.04384	0.02795	0.01613	0.0172	0.027	0.06303	0.07889	0.05817	0.08533	0.09866	0.09698	0.06915	0.0162	0.00151	0.00879	0.14662	0.08359	0.06959	0.05987	0.0845	0.08401	0.08751	0.06533	0.199	0.14766	0.12857
6	0.10494	0.10055	0.03612	0.01002	0.11831	0.13954	0.11878	0.0382	0.07114	0.1176	0.14323	0.02818	0.12512	0.11283	0.09998	0.06404	0.0322	0.01948	0.02528	0.10074	0.1319	0.06168	0.08559	0.08803	0.08434	0.06231	0.01454	0.00128	0.00544	0.15654	0.0914	0.07981	0.06404	0.05786	0.07578	0.07777	0.062	0.17562	0.15917	0.13365
6	0.09754	0.08422	0.02378	0.01122	0.07638	0.10199	0.08861	0.02744	0.05441	0.13894	0.09429	0.02899	0.09641	0.08221	0.07534	0.05224	0.02838	0.01892	0.03067	0.08605	0.10804	0.0624	0.08494	0.09313	0.09644	0.07313	0.01749	0.00129	0.00585	0.17681	0.09034	0.07454	0.05415	0.06807	0.09458	0.08536	0.06367	0.13191	0.13819	0.14358
6	0.08232	0.08533	0.0441	0.00533	0.05736	0.07535	0.07577	0.03495	0.05898	0.1286	0.06192	0.00771	0.09856	0.09082	0.08568	0.07803	0.04858	0.02335	0.01733	0.09737	0.10971	0.06206	0.08555	0.08961	0.08562	0.0616	0.01589	0.00143	0.0062	0.11597	0.08492	0.07046	0.06339	0.07263	0.0785	0.08325	0.06182	0.12735	0.14055	0.15578
6	0.1785	0.16633	0.05665	0.0073	0.17665	0.21098	0.17313	0.06109	0.10105	0.14501	0.19378	0.0201	0.16846	0.14735	0.1361	0.09099	0.05691	0.02812	0.01934	0.17544	0.20746	0.10415	0.13914	0.15008	0.14923	0.08946	0.01514	0.00155	0.00689	0.24089	0.13761	0.12123	0.08822	0.11492	0.12276	0.12933	0.08422	0.26386	0.23309	0.15792
6	0.18847	0.17466	0.05691	0.00922	0.23752	0.27032	0.2419	0.10099	0.09015	0.1708	0.25659	0.02279	0.19842	0.15031	0.13996	0.10488	0.06794	0.03781	0.03093	0.17325	0.21556	0.12573	0.17435	0.18753	0.18245	0.11565	0.02066	0.00163	0.02785	0.24909	0.15587	0.1331	0.09121	0.1178	0.15774	0.14015	0.1085	0.31052	0.2332	0.17712
6	0.1938	0.17053	0.05351	0.00821	0.20761	0.24206	0.23036	0.10634	0.09324	0.13694	0.23632	0.01998	0.19024	0.1574	0.14164	0.11074	0.0733	0.03424	0.01812	0.18097	0.21754	0.12396	0.16272	0.1671	0.14913	0.08945	0.01889	0.00186	0.08309	0.268	0.14994	0.13069	0.09161	0.11704	0.13658	0.11411	0.08795	0.30022	0.23217	0.15892
6	0.15652	0.14725	0.06195	0.00796	0.14758	0.17916	0.16634	0.07603	0.09318	0.18577	0.17874	0.01335	0.14391	0.11675	0.10995	0.07115	0.04751	0.02516	0.02943	0.15563	0.17678	0.11392	0.15764	0.17218	0.16369	0.09798	0.01788	0.00107	0.04101	0.22356	0.14709	0.1208	0.08896	0.13928	0.16185	0.14198	0.11378	0.28553	0.22148	0.2318
6	0.18646	0.17838	0.05827	0.01016	0.18165	0.22192	0.19033	0.06548	0.09931	0.14353	0.20305	0.02836	0.19074	0.17979	0.16444	0.11336	0.07033	0.04669	0.03671	0.19442	0.23682	0.10994	0.15363	0.16525	0.15522	0.09891	0.01566	0.00119	0.00522	0.26017	0.15172	0.13204	0.10639	0.10979	0.125	0.13227	0.09659	0.29292	0.26186	0.1534
6	0.19304	0.17832	0.0573	0.0084	0.18247	0.22302	0.19783	0.07064	0.10066	0.17515	0.21066	0.02164	0.20566	0.15938	0.15128	0.10271	0.06747	0.04166	0.03513	0.19267	0.22813	0.14047	0.18502	0.1965	0.1915	0.11698	0.01625	0.00104	0.0209	0.29276	0.18015	0.15464	0.10414	0.13338	0.16509	0.14315	0.1143	0.3126	0.26595	0.17776
6	0.20268	0.18459	0.06247	0.00789	0.21991	0.24769	0.22384	0.1013	0.09624	0.12775	0.25288	0.0198	0.1909	0.16088	0.14987	0.10901	0.07457	0.03629	0.01716	0.18327	0.22684	0.1127	0.15054	0.15777	0.14497	0.08191	0.01563	0.00167	0.03215	0.23968	0.13735	0.12041	0.08503	0.10788	0.12475	0.10112	0.07884	0.29341	0.23493	0.14325
6	0.00536	0.00442	0.00966	0.02354	0.04146	0.03332	0.01233	0.0072	0.00322	0.00643	0.05185	0.03361	0.00884	0.00658	0.00605	0.00699	0.0109	0.01551	0.02247	0.00539	0.00582	0.00541	0.00837	0.01045	0.01721	0.01592	0.00596	0.00196	0.01331	0.02435	0.00847	0.00765	0.00825	0.01045	0.02564	0.02455	0.02361	0.03339	0.00647	0.02466
6	0.00385	0.00413	0.0113	0.02791	0.0551	0.03876	0.01042	0.00704	0.00454	0.01364	0.07303	0.03866	0.00713	0.00432	0.0046	0.00609	0.00943	0.01591	0.02376	0.00578	0.00493	0.00386	0.00571	0.00736	0.01227	0.01306	0.00616	0.00166	0.01337	0.02319	0.00744	0.00623	0.00934	0.00803	0.01836	0.02277	0.02632	0.04913	0.00908	0.02583
6	0.0474	0.03662	0.0104	0.01806	0.07477	0.07673	0.04626	0.00725	0.03074	0.03128	0.08748	0.03253	0.03834	0.02217	0.02089	0.0133	0.01191	0.01841	0.02849	0.03384	0.0391	0.03691	0.05491	0.06575	0.06737	0.04147	0.0081	0.00152	0.01202	0.07461	0.05518	0.04701	0.04031	0.06056	0.06454	0.05635	0.04277	0.0937	0.06526	0.05496
6	0.10316	0.08519	0.02448	0.01139	0.1036	0.12401	0.08978	0.01586	0.03476	0.02512	0.11783	0.02616	0.08961	0.0644	0.05688	0.04422	0.02546	0.01696	0.01609	0.09592	0.10424	0.0642	0.08594	0.09181	0.07986	0.0395	0.00614	0.00142	0.01747	0.1528	0.09332	0.08247	0.07426	0.08601	0.09487	0.07	0.05241	0.16387	0.1283	0.04907
6	0.06353	0.04962	0.01202	0.02132	0.08987	0.09697	0.0685	0.01117	0.02929	0.04731	0.09413	0.046	0.05208	0.03698	0.0331	0.01916	0.01235	0.01537	0.02694	0.0446	0.05773	0.03019	0.05139	0.07376	0.08986	0.05894	0.01243	0.0011	0.00727	0.09451	0.05002	0.04294	0.03842	0.07011	0.08435	0.07997	0.05583	0.10302	0.08171	0.06678
6	0.01518	0.01098	0.00608	0.01379	0.05182	0.04081	0.01551	0.00534	0.01117	0.03324	0.06293	0.02249	0.01645	0.01128	0.01185	0.01339	0.01159	0.00985	0.01369	0.01499	0.01412	0.00874	0.00993	0.0105	0.01174	0.01208	0.00686	0.00229	0.01203	0.0335	0.01521	0.0125	0.01206	0.01244	0.01539	0.01917	0.02829	0.04752	0.02526	0.03125
6	0.03137	0.02135	0.00717	0.02273	0.08609	0.07426	0.02989	0.00328	0.0221	0.0374	0.09782	0.04052	0.02583	0.01771	0.01579	0.01054	0.01017	0.0184	0.02804	0.0206	0.02251	0.01146	0.01384	0.01489	0.01602	0.01423	0.00621	0.00136	0.00899	0.05404	0.02152	0.01752	0.01624	0.02053	0.01935	0.02416	0.0275	0.07416	0.04263	0.03752
6	0.07857	0.07259	0.02251	0.01363	0.09456	0.11454	0.09283	0.01501	0.03158	0.0374	0.10125	0.0368	0.08989	0.08108	0.07288	0.04702	0.01917	0.01506	0.02072	0.08181	0.09838	0.04016	0.06013	0.07012	0.06877	0.03986	0.00661	0.00113	0.01098	0.11245	0.06437	0.0566	0.05194	0.06488	0.08257	0.06612	0.05153	0.13185	0.10409	0.0509
6	0.0712	0.05701	0.01508	0.01051	0.08698	0.0965	0.065	0.01214	0.0425	0.02623	0.10441	0.02382	0.06548	0.05496	0.0519	0.03786	0.02343	0.01311	0.01813	0.07241	0.07816	0.03911	0.05539	0.06231	0.06262	0.03561	0.00472	0.00116	0.01993	0.13804	0.06041	0.04961	0.04392	0.0571	0.07449	0.06657	0.04865	0.12498	0.09969	0.02923
6	0.0877	0.08744	0.03538	0.00897	0.08948	0.11416	0.1032	0.02431	0.04439	0.05336	0.08858	0.02284	0.1091	0.08814	0.08225	0.06436	0.03301	0.02047	0.01834	0.09786	0.12182	0.05747	0.08725	0.09788	0.09767	0.07498	0.01548	0.00088	0.00607	0.1261	0.08496	0.07308	0.06497	0.07327	0.08807	0.09153	0.06885	0.12025	0.12651	0.05467
6	0.13147	0.12908	0.05904	0.00534	0.11523	0.13688	0.11501	0.02819	0.07547	0.05405	0.12695	0.01313	0.13639	0.12727	0.12141	0.10266	0.0631	0.03261	0.01766	0.15481	0.16427	0.08866	0.10963	0.10811	0.09272	0.06	0.00947	0.00096	0.0148	0.14483	0.11362	0.10239	0.08948	0.07647	0.08767	0.09088	0.07096	0.16454	0.15015	0.04368
6	0.07381	0.06082	0.01785	0.01194	0.12066	0.12013	0.07938	0.01934	0.04794	0.04371	0.15481	0.025	0.0705	0.05898	0.05438	0.04465	0.03277	0.02603	0.02921	0.07546	0.08445	0.04712	0.06506	0.07191	0.0695	0.04466	0.00833	0.00116	0.0127	0.14928	0.07071	0.05883	0.0543	0.0674	0.0713	0.06073	0.05319	0.17568	0.12832	0.04414
6	0.134	0.12207	0.04469	0.0088	0.14396	0.15189	0.11102	0.02743	0.07508	0.04058	0.16686	0.02529	0.13964	0.12648	0.11227	0.09239	0.05964	0.03454	0.02797	0.15006	0.16613	0.08085	0.10591	0.10416	0.08229	0.04677	0.00729	0.00106	0.01358	0.18674	0.11084	0.09869	0.09609	0.0928	0.08311	0.06586	0.05011	0.19114	0.17607	0.0392
6	0.0863	0.09097	0.04171	0.00769	0.16583	0.1715	0.12131	0.03033	0.05932	0.0414	0.17663	0.02262	0.10012	0.09103	0.07253	0.05184	0.03527	0.02235	0.02731	0.10196	0.12536	0.05753	0.08295	0.08719	0.07292	0.04404	0.00911	0.00099	0.00523	0.09488	0.08173	0.07208	0.07632	0.07776	0.07001	0.05612	0.04604	0.19046	0.13138	0.0409
6	0.06441	0.05829	0.02053	0.01063	0.08999	0.09584	0.07162	0.02211	0.04068	0.06563	0.11296	0.02135	0.07254	0.05924	0.0506	0.03896	0.03653	0.02257	0.01772	0.0715	0.08139	0.03831	0.05949	0.06953	0.06259	0.03908	0.00814	0.00129	0.00615	0.13953	0.05745	0.0454	0.04869	0.06786	0.05499	0.05376	0.04707	0.1436	0.11456	0.07009
6	0.09118	0.0901	0.03615	0.01253	0.12601	0.13348	0.09985	0.0259	0.04653	0.05131	0.14222	0.03457	0.10339	0.09653	0.08358	0.06723	0.048	0.0306	0.02602	0.10282	0.12121	0.06113	0.07879	0.07773	0.06123	0.03782	0.00731	0.00103	0.0057	0.12935	0.08853	0.0823	0.07608	0.07029	0.06519	0.0486	0.04445	0.16383	0.13751	0.05891
3	0.01806	0.01729	0.01125	0.00637	0.03467	0.0321	0.0193	0.00599	0.00454	0.02669	0.03864	0.01034	0.02265	0.02105	0.02088	0.01858	0.01711	0.01424	0.01602	0.02383	0.0213	0.00959	0.01112	0.01281	0.01484	0.01403	0.00768	0.00322	0.00959	0.02608	0.01114	0.00971	0.00874	0.01121	0.01418	0.02411	0.02646	0.03231	0.01778	0.04259
3	0.05511	0.04691	0.0199	0.00835	0.09812	0.10107	0.07731	0.0329	0.01142	0.0736	0.1071	0.03359	0.06415	0.0599	0.06071	0.05609	0.04853	0.05102	0.05644	0.04788	0.05423	0.02537	0.04029	0.05261	0.07038	0.07842	0.02707	0.00177	0.01048	0.083	0.03796	0.03027	0.02699	0.03499	0.04964	0.0716	0.08529	0.10424	0.06275	0.09324
3	0.0371	0.03087	0.016	0.00633	0.04346	0.04574	0.03207	0.01028	0.0345	0.05638	0.05122	0.00867	0.03168	0.02691	0.03092	0.03123	0.02869	0.02435	0.01707	0.0336	0.03477	0.02576	0.02731	0.02741	0.03237	0.03176	0.01268	0.00186	0.00755	0.04099	0.03156	0.02574	0.01404	0.01744	0.02571	0.03263	0.03174	0.04651	0.03404	0.05712
3	0.03998	0.02978	0.0098	0.01085	0.09647	0.10065	0.07927	0.03492	0.02501	0.0771	0.10253	0.03507	0.04013	0.03608	0.03847	0.03802	0.03119	0.03862	0.06123	0.02415	0.03396	0.02061	0.03064	0.04204	0.06642	0.08247	0.03589	0.00159	0.00457	0.06132	0.03104	0.0262	0.01758	0.02587	0.03785	0.06343	0.08842	0.08682	0.0444	0.10481
3	0.00671	0.00622	0.00659	0.01351	0.01093	0.01066	0.00834	0.00475	0.01183	0.06654	0.01426	0.02644	0.00953	0.00938	0.00926	0.00817	0.00789	0.00715	0.01719	0.00781	0.00837	0.00645	0.00715	0.00813	0.01267	0.01324	0.00552	0.00156	0.00614	0.01602	0.00644	0.00654	0.00703	0.00866	0.01814	0.01787	0.0244	0.01621	0.00995	0.08306
3	0.04808	0.0434	0.0224	0.00662	0.08313	0.09493	0.08034	0.03051	0.04831	0.15307	0.08697	0.00898	0.05031	0.04534	0.05114	0.05039	0.05225	0.0557	0.04439	0.04092	0.04874	0.03764	0.06499	0.08508	0.11879	0.12053	0.04266	0.00279	0.00549	0.04332	0.04608	0.03587	0.02364	0.04443	0.07001	0.09778	0.09157	0.08936	0.04759	0.17152
3	0.05209	0.05083	0.02826	0.00932	0.0711	0.08311	0.07424	0.02559	0.04336	0.10096	0.07087	0.01195	0.03972	0.03605	0.03838	0.03612	0.03661	0.0316	0.02591	0.0372	0.04827	0.03748	0.05457	0.06154	0.07794	0.09005	0.03741	0.00335	0.00337	0.02264	0.04149	0.03287	0.02238	0.02925	0.04254	0.06828	0.07119	0.07734	0.04809	0.10007
3	0.05726	0.0507	0.02196	0.00535	0.06206	0.07592	0.07246	0.0333	0.04513	0.16639	0.06216	0.01378	0.05015	0.04066	0.04345	0.04904	0.04531	0.04118	0.03861	0.04349	0.05898	0.05048	0.07118	0.07691	0.0912	0.09362	0.03555	0.00276	0.00439	0.06903	0.05966	0.04918	0.03685	0.03791	0.05107	0.07348	0.08087	0.07525	0.06034	0.17569
3	0.05516	0.0544	0.03285	0.01649	0.05742	0.06906	0.06014	0.01729	0.04691	0.10015	0.06199	0.02463	0.04546	0.04179	0.03876	0.03429	0.02653	0.01761	0.01235	0.05386	0.05939	0.0475	0.06996	0.07482	0.07816	0.07436	0.02704	0.00357	0.00537	0.02886	0.05073	0.04019	0.03286	0.03219	0.04435	0.05468	0.04688	0.06949	0.05064	0.09273
3	0.04449	0.04326	0.02353	0.0082	0.03553	0.04416	0.03916	0.01123	0.033	0.09213	0.04257	0.01087	0.04449	0.03908	0.0348	0.02763	0.02256	0.01694	0.01205	0.0459	0.05085	0.0336	0.04808	0.05219	0.05379	0.04583	0.01626	0.00235	0.00524	0.02599	0.03935	0.03049	0.02627	0.03225	0.03538	0.0383	0.0353	0.05334	0.04764	0.07919
3	0.05394	0.04985	0.02296	0.006	0.02675	0.03663	0.03603	0.01263	0.03988	0.10598	0.03176	0.00879	0.05521	0.04025	0.03308	0.02625	0.01691	0.00953	0.01257	0.05435	0.05991	0.04245	0.05571	0.05443	0.0465	0.03779	0.01412	0.0019	0.00425	0.05823	0.05264	0.04168	0.03998	0.0391	0.03397	0.03503	0.03228	0.04656	0.05594	0.08714
3	0.03433	0.03475	0.01988	0.00998	0.06503	0.07234	0.05217	0.01341	0.02858	0.15281	0.06789	0.01475	0.04514	0.03646	0.03435	0.02796	0.0212	0.01533	0.0138	0.04511	0.04737	0.02849	0.05493	0.07477	0.09	0.0789	0.02916	0.00345	0.00942	0.0512	0.03047	0.02232	0.02146	0.03782	0.06258	0.06026	0.05454	0.06693	0.026	0.1663
3	0.01864	0.01611	0.00777	0.00919	0.01502	0.01937	0.01819	0.00745	0.01292	0.10892	0.01618	0.01824	0.02806	0.01861	0.01736	0.01468	0.01079	0.01138	0.01578	0.01855	0.02375	0.01678	0.0233	0.02681	0.0368	0.03624	0.01457	0.00167	0.00528	0.04486	0.02333	0.0175	0.01434	0.01974	0.03422	0.03998	0.03448	0.02275	0.02402	0.10891
3	0.10115	0.10873	0.06351	0.00758	0.09083	0.10426	0.08787	0.02644	0.06612	0.06233	0.10226	0.0068	0.11943	0.10758	0.09661	0.08933	0.06432	0.03742	0.01842	0.13496	0.13366	0.07525	0.10024	0.10146	0.08728	0.0627	0.01355	0.00145	0.01834	0.10793	0.08992	0.07745	0.07165	0.0581	0.07493	0.07835	0.06527	0.13252	0.1155	0.04203
3	0.13564	0.13628	0.06366	0.00523	0.12328	0.14358	0.12867	0.04424	0.08212	0.08113	0.13906	0.01499	0.16121	0.15509	0.14259	0.12502	0.09138	0.04838	0.02369	0.16242	0.18487	0.09172	0.12486	0.12622	0.10282	0.06963	0.01694	0.00129	0.00996	0.18748	0.11976	0.10651	0.10576	0.09437	0.09437	0.08963	0.07113	0.18174	0.17902	0.07115
3	0.07866	0.08816	0.06559	0.01996	0.07565	0.08582	0.0768	0.03063	0.0752	0.07497	0.08487	0.02151	0.09399	0.08083	0.07396	0.06975	0.05358	0.03384	0.01683	0.09755	0.09702	0.06203	0.08781	0.09376	0.08873	0.07014	0.02237	0.00245	0.01062	0.04742	0.06833	0.05575	0.04966	0.05666	0.06258	0.06586	0.06057	0.10725	0.08228	0.04424
3	0.10077	0.10911	0.06386	0.00678	0.11666	0.13167	0.11729	0.04068	0.0664	0.09527	0.12526	0.01018	0.12569	0.11014	0.09731	0.08877	0.05722	0.02777	0.01722	0.1204	0.13884	0.08013	0.10559	0.10638	0.09105	0.06686	0.01793	0.00184	0.00715	0.08933	0.10118	0.0894	0.08304	0.07488	0.07927	0.07206	0.06131	0.15668	0.13013	0.08312
3	0.09448	0.09603	0.05194	0.00701	0.0978	0.11363	0.1023	0.03702	0.08036	0.11923	0.11156	0.0089	0.1195	0.09956	0.09077	0.07973	0.05516	0.03082	0.01382	0.10903	0.1221	0.0661	0.09222	0.09532	0.08912	0.06915	0.02087	0.00184	0.00728	0.10431	0.08532	0.07199	0.06742	0.0657	0.07573	0.06796	0.06022	0.14186	0.1171	0.09227
3	0.10058	0.09178	0.03092	0.00483	0.06782	0.09031	0.08173	0.02741	0.06725	0.1695	0.07671	0.01209	0.09953	0.07735	0.06979	0.05386	0.03262	0.01996	0.02302	0.10329	0.12196	0.0756	0.10103	0.10768	0.10351	0.07795	0.01796	0.00115	0.00663	0.17891	0.10213	0.08247	0.06269	0.07541	0.08935	0.08545	0.06839	0.12033	0.13718	0.16211
3	0.04395	0.05155	0.03048	0.01119	0.09896	0.10193	0.06147	0.01538	0.03221	0.15483	0.1089	0.01351	0.07753	0.0627	0.05663	0.03452	0.0256	0.01694	0.01423	0.07605	0.07163	0.03153	0.05696	0.07774	0.09986	0.08445	0.02283	0.00225	0.01975	0.08026	0.03273	0.02533	0.01819	0.03654	0.07815	0.09504	0.0711	0.11761	0.0395	0.17113
3	0.08842	0.08924	0.03654	0.00532	0.11505	0.13493	0.09827	0.0279	0.05964	0.18449	0.13014	0.00818	0.11329	0.08382	0.07608	0.0468	0.02427	0.01781	0.02296	0.11141	0.12024	0.0689	0.10662	0.12638	0.14377	0.09913	0.02254	0.00175	0.01505	0.16699	0.08343	0.06563	0.04138	0.07573	0.12687	0.11684	0.08889	0.18067	0.11483	0.18907
3	0.17959	0.18642	0.08253	0.0062	0.18777	0.22229	0.18703	0.07029	0.09658	0.20229	0.20925	0.00949	0.19175	0.14813	0.13354	0.09008	0.05754	0.03906	0.03287	0.19719	0.22422	0.12312	0.17644	0.18857	0.17993	0.1124	0.02091	0.00122	0.01252	0.21239	0.15323	0.12641	0.09372	0.12937	0.14726	0.15202	0.11849	0.29994	0.23087	0.20515
3	0.03174	0.03192	0.01776	0.00649	0.02679	0.03148	0.02582	0.01029	0.02076	0.02609	0.03327	0.00962	0.03766	0.02996	0.02268	0.01796	0.01646	0.01602	0.01741	0.0465	0.04513	0.01827	0.03111	0.03646	0.03288	0.02313	0.0062	0.00127	0.00478	0.04883	0.02366	0.01755	0.02279	0.03107	0.02712	0.02766	0.02225	0.04672	0.03852	0.02469
3	0.0717	0.0825	0.07003	0.04015	0.04545	0.05551	0.05381	0.03071	0.06841	0.05931	0.05156	0.05755	0.06496	0.0599	0.05041	0.04804	0.04651	0.03283	0.01768	0.10439	0.09764	0.06613	0.09574	0.09746	0.08472	0.06605	0.02836	0.00497	0.00569	0.03785	0.06483	0.05307	0.05771	0.059	0.05015	0.05368	0.05096	0.08359	0.08357	0.04315
3	0.02943	0.03715	0.02982	0.00984	0.02843	0.03448	0.03	0.01161	0.028	0.03941	0.0321	0.01137	0.04595	0.03679	0.02759	0.01989	0.01352	0.0107	0.01773	0.06323	0.05852	0.03014	0.04407	0.04354	0.03911	0.02776	0.00973	0.00191	0.00548	0.0201	0.03618	0.02969	0.03304	0.03533	0.03177	0.03183	0.02768	0.05337	0.04738	0.03854
3	0.05968	0.06206	0.03943	0.01173	0.03233	0.03734	0.03189	0.01288	0.04291	0.02998	0.04311	0.01517	0.05651	0.05216	0.04944	0.04555	0.03835	0.02539	0.01193	0.08001	0.07616	0.04665	0.05374	0.04921	0.04312	0.03348	0.01029	0.00216	0.00496	0.05918	0.0529	0.04502	0.04012	0.03068	0.03459	0.03973	0.02973	0.06692	0.06924	0.02107
5	0.06507	0.05962	0.02371	0.00481	0.0846	0.08781	0.05725	0.01015	0.03271	0.04516	0.0868	0.00876	0.0699	0.05476	0.04904	0.03749	0.02455	0.01597	0.01444	0.07038	0.07321	0.04776	0.06396	0.07005	0.06504	0.04484	0.00733	0.00109	0.01213	0.08937	0.06265	0.0541	0.04571	0.0464	0.06085	0.06669	0.04745	0.08908	0.07944	0.0345
5	0.04589	0.04576	0.03149	0.01278	0.04708	0.04954	0.03679	0.01317	0.02329	0.02286	0.05064	0.0155	0.0431	0.0384	0.03949	0.03856	0.03665	0.03347	0.0276	0.04789	0.0475	0.03121	0.03884	0.04017	0.0395	0.02556	0.00474	0.00202	0.00617	0.02883	0.03424	0.02838	0.0218	0.02382	0.03456	0.03563	0.03522	0.052	0.04694	0.01505
5	0.03875	0.04221	0.03211	0.01467	0.04167	0.04314	0.03069	0.00984	0.02967	0.03545	0.04386	0.01845	0.03742	0.0341	0.03265	0.03045	0.02345	0.0173	0.0129	0.04619	0.04293	0.03362	0.04315	0.04622	0.04667	0.03546	0.00965	0.00186	0.01329	0.02687	0.03507	0.02899	0.02255	0.02465	0.03863	0.04283	0.03904	0.04396	0.03214	0.0211
5	0.00614	0.00861	0.01092	0.01071	0.01201	0.01846	0.02734	0.02526	0.00451	0.0141	0.00918	0.0116	0.01437	0.0144	0.01787	0.01269	0.00783	0.00756	0.01145	0.00726	0.00955	0.00484	0.00584	0.00845	0.01201	0.01657	0.01246	0.00344	0.01364	0.0082	0.00437	0.00434	0.00431	0.00614	0.01629	0.01794	0.01551	0.01124	0.00537	0.03489
5	0.00717	0.00558	0.00527	0.00875	0.01735	0.01703	0.00828	0.00564	0.00757	0.01134	0.02308	0.01178	0.00517	0.00563	0.00836	0.01301	0.01535	0.01815	0.0146	0.00684	0.00661	0.00678	0.01217	0.01703	0.02329	0.0163	0.00481	0.00161	0.01791	0.01066	0.00964	0.00783	0.00929	0.01651	0.03138	0.03322	0.02761	0.02001	0.00705	0.02373
5	0.00885	0.01038	0.0094	0.00625	0.00739	0.00799	0.01074	0.0091	0.01105	0.01622	0.01102	0.01055	0.01005	0.0107	0.0117	0.01255	0.01109	0.01069	0.01209	0.01544	0.0119	0.01138	0.01324	0.01395	0.01567	0.01267	0.00454	0.00155	0.0062	0.00494	0.01149	0.01089	0.00917	0.01204	0.0163	0.01474	0.01973	0.01509	0.01165	0.02793
5	0.0142	0.01301	0.00623	0.00473	0.01689	0.01674	0.00818	0.00467	0.00842	0.01213	0.02575	0.00758	0.01819	0.01296	0.0139	0.01134	0.01142	0.01248	0.01619	0.02457	0.0196	0.01018	0.01263	0.01395	0.01718	0.01105	0.00342	0.00161	0.01061	0.0239	0.0153	0.01254	0.00906	0.01511	0.02177	0.02432	0.01857	0.03414	0.02228	0.02668
5	0.06055	0.05208	0.01777	0.00496	0.07282	0.08141	0.05266	0.01051	0.04176	0.02175	0.08639	0.01037	0.05576	0.0423	0.03877	0.02775	0.01665	0.01298	0.01658	0.06625	0.0671	0.03605	0.04819	0.05195	0.05239	0.02956	0.00495	0.00111	0.01496	0.0949	0.0512	0.0433	0.03595	0.03745	0.06285	0.05433	0.04087	0.10374	0.07791	0.02037
5	0.10257	0.10266	0.06599	0.02555	0.04735	0.06573	0.06166	0.02297	0.06498	0.06791	0.06306	0.03488	0.10134	0.09269	0.09232	0.08916	0.07652	0.06511	0.03775	0.12102	0.11729	0.07291	0.0812	0.07475	0.07035	0.04648	0.00867	0.00188	0.0292	0.11537	0.07562	0.0637	0.04732	0.03985	0.06441	0.07117	0.0711	0.11229	0.09124	0.06745
5	0.01385	0.0155	0.00994	0.00566	0.02201	0.02163	0.01732	0.00854	0.02267	0.09036	0.02312	0.00891	0.02491	0.0157	0.01642	0.01738	0.01464	0.01755	0.01935	0.02185	0.02111	0.01213	0.01948	0.0248	0.0379	0.03424	0.00763	0.00142	0.00747	0.02205	0.01842	0.01461	0.01409	0.01735	0.04502	0.06368	0.04459	0.03005	0.02057	0.1234
5	0.0301	0.03054	0.01589	0.00548	0.03994	0.03975	0.02672	0.00842	0.0231	0.11478	0.04297	0.0085	0.02939	0.0215	0.01999	0.01653	0.01409	0.01775	0.025	0.04187	0.03547	0.024	0.03471	0.03983	0.04205	0.03202	0.00987	0.00194	0.00839	0.02982	0.02899	0.02465	0.02369	0.02893	0.0435	0.05208	0.04384	0.04817	0.02976	0.13043
5	0.04114	0.0416	0.01806	0.00586	0.08487	0.08607	0.05421	0.01458	0.02549	0.16102	0.09585	0.00923	0.06046	0.03956	0.03383	0.0202	0.01972	0.02123	0.0245	0.05578	0.05311	0.02995	0.046	0.05839	0.07378	0.06325	0.01483	0.00141	0.01202	0.07222	0.03697	0.02955	0.01894	0.03697	0.07186	0.10662	0.07438	0.10208	0.04189	0.18702
5	0.00977	0.01016	0.00932	0.01243	0.02499	0.02661	0.02196	0.00916	0.01065	0.0731	0.02197	0.01645	0.01793	0.01162	0.01289	0.01405	0.01812	0.02431	0.02872	0.01456	0.0161	0.0078	0.01677	0.02742	0.04273	0.03246	0.00539	0.00083	0.00545	0.03026	0.01447	0.00975	0.00913	0.02103	0.05083	0.07097	0.05979	0.03343	0.01665	0.13607
5	0.02438	0.02208	0.01093	0.00457	0.0376	0.03541	0.02187	0.00797	0.0102	0.0474	0.04379	0.00682	0.03071	0.01539	0.01504	0.01607	0.01607	0.01607	0.0204	0.02804	0.02604	0.02168	0.02478	0.02514	0.02925	0.02495	0.00668	0.0014	0.00751	0.03322	0.03133	0.02349	0.015	0.01515	0.02932	0.04311	0.03795	0.05621	0.03649	0.08848
5	0.10533	0.09614	0.04185	0.00608	0.10198	0.11378	0.08909	0.03164	0.05402	0.10091	0.12929	0.00888	0.09093	0.05918	0.05283	0.03441	0.02295	0.01663	0.02091	0.10437	0.10672	0.08058	0.10633	0.10828	0.09729	0.05515	0.01045	0.00138	0.04462	0.12671	0.10249	0.08077	0.06308	0.07893	0.09928	0.08622	0.07151	0.1909	0.14329	0.13099
5	0.08471	0.1028	0.09165	0.05661	0.07893	0.0944	0.09008	0.04783	0.07326	0.06768	0.0868	0.07566	0.09864	0.1048	0.09723	0.091	0.07639	0.06378	0.05544	0.12596	0.12164	0.07136	0.10626	0.11735	0.113	0.08807	0.03085	0.00537	0.01317	0.07098	0.06059	0.05427	0.06113	0.06184	0.07322	0.0752	0.07714	0.11877	0.07338	0.05939
5	0.01108	0.01279	0.01198	0.00904	0.00872	0.01033	0.01294	0.00867	0.01071	0.02114	0.0106	0.01426	0.01244	0.01297	0.01193	0.01117	0.00965	0.01228	0.01222	0.01907	0.01584	0.00974	0.01357	0.01542	0.01576	0.01439	0.00645	0.00241	0.00588	0.0118	0.00987	0.00914	0.00957	0.01342	0.01536	0.01418	0.01783	0.01825	0.01458	0.02661
5	0.07117	0.08547	0.07963	0.05429	0.05211	0.05948	0.05619	0.03079	0.05965	0.06046	0.06294	0.07609	0.06611	0.07427	0.07473	0.07121	0.06062	0.04916	0.03625	0.10607	0.09674	0.06355	0.08635	0.08873	0.08314	0.06559	0.02439	0.00444	0.01165	0.04538	0.05383	0.04875	0.04463	0.04728	0.05043	0.05171	0.05518	0.09486	0.07353	0.054
5	0.04271	0.0473	0.03126	0.00879	0.04501	0.06038	0.06937	0.03568	0.04475	0.08545	0.04899	0.01135	0.04035	0.04199	0.03992	0.0332	0.02999	0.03969	0.03669	0.05708	0.05636	0.03963	0.06152	0.07818	0.09808	0.06766	0.01018	0.00269	0.01681	0.02817	0.03795	0.03682	0.03248	0.0557	0.0988	0.0921	0.08811	0.088	0.04413	0.11883
5	0.05624	0.06828	0.05898	0.02547	0.04635	0.05692	0.05342	0.02358	0.04666	0.07181	0.05115	0.034	0.05039	0.04812	0.05394	0.0569	0.05039	0.04556	0.04532	0.07575	0.06636	0.05587	0.06347	0.06332	0.07012	0.05685	0.01424	0.00255	0.00771	0.00959	0.05362	0.05037	0.03755	0.0283	0.0531	0.06288	0.07262	0.07642	0.06119	0.10018
5	0.07537	0.08221	0.05674	0.02506	0.06492	0.07958	0.06458	0.02388	0.05627	0.06821	0.07565	0.03427	0.07328	0.0716	0.07001	0.06659	0.05463	0.05205	0.04656	0.09994	0.09706	0.05465	0.07029	0.07362	0.07636	0.04907	0.00966	0.00234	0.00779	0.06153	0.05444	0.04704	0.03597	0.03334	0.0643	0.06463	0.06481	0.10505	0.07497	0.07077
5	0.07284	0.09002	0.08455	0.04411	0.04039	0.0563	0.0769	0.06935	0.07119	0.1145	0.03629	0.05115	0.07537	0.08203	0.07699	0.07028	0.06819	0.07108	0.069	0.09383	0.09764	0.06372	0.09472	0.10612	0.11446	0.09981	0.03508	0.00352	0.00676	0.03473	0.05336	0.04888	0.04727	0.06014	0.07954	0.09465	0.10372	0.06719	0.063	0.10983
5	0.01052	0.01205	0.00999	0.00466	0.00886	0.01048	0.01242	0.00852	0.01137	0.05843	0.00888	0.00678	0.01055	0.01195	0.01275	0.01393	0.01122	0.01036	0.01171	0.01629	0.0149	0.00917	0.01239	0.01377	0.01356	0.01378	0.00523	0.0018	0.00666	0.01005	0.00957	0.0089	0.00939	0.00913	0.01423	0.02272	0.02553	0.01398	0.01299	0.08829
4	0.11875	0.13405	0.09855	0.01507	0.12013	0.14453	0.15983	0.10903	0.08994	0.12307	0.12379	0.01176	0.12747	0.12035	0.11784	0.11221	0.10382	0.07891	0.04608	0.14367	0.14639	0.08093	0.11287	0.12132	0.13274	0.11242	0.02934	0.00341	0.01636	0.06605	0.08267	0.07314	0.05866	0.06288	0.09338	0.1243	0.11554	0.17059	0.12799	0.12137
4	0.13611	0.1546	0.11523	0.02037	0.10046	0.12984	0.1523	0.10091	0.0819	0.16044	0.11019	0.01748	0.13875	0.13258	0.129	0.12055	0.10827	0.09812	0.07058	0.17478	0.16777	0.09232	0.1347	0.15261	0.16537	0.12782	0.02881	0.00489	0.02615	0.06355	0.0933	0.08011	0.07182	0.08977	0.12122	0.15183	0.14644	0.18231	0.14953	0.20377
4	0.14824	0.15953	0.1084	0.02102	0.11092	0.14861	0.18403	0.13736	0.1062	0.18254	0.10615	0.01616	0.1377	0.12608	0.11828	0.09918	0.07682	0.0566	0.04118	0.15	0.15887	0.10352	0.1514	0.16449	0.16403	0.12277	0.02254	0.0034	0.02547	0.08841	0.10313	0.08995	0.08486	0.09341	0.12619	0.15101	0.14124	0.16337	0.13699	0.17352
4	0.08702	0.08894	0.05165	0.01001	0.09175	0.1139	0.1186	0.06673	0.05861	0.11154	0.08815	0.01828	0.07694	0.07102	0.07336	0.07668	0.06232	0.03974	0.0238	0.08457	0.09669	0.04311	0.05794	0.0583	0.05835	0.04927	0.01162	0.00469	0.00999	0.06557	0.05071	0.04406	0.03635	0.03237	0.04183	0.05872	0.05999	0.11762	0.0957	0.08396
4	0.16379	0.17026	0.10999	0.02685	0.13002	0.17286	0.2015	0.13794	0.12135	0.17351	0.13534	0.02155	0.15497	0.13679	0.12525	0.08298	0.05473	0.03312	0.02577	0.168	0.17885	0.12124	0.16973	0.18593	0.18033	0.1277	0.02472	0.00139	0.03406	0.15233	0.11732	0.10648	0.09297	0.10692	0.13376	0.14026	0.12654	0.18138	0.13192	0.15111
4	0.03318	0.03111	0.01969	0.0092	0.03211	0.02978	0.01783	0.00623	0.01337	0.05738	0.04072	0.0135	0.03813	0.04114	0.04552	0.04111	0.03666	0.03405	0.03159	0.04925	0.03732	0.01445	0.01754	0.01815	0.01586	0.01022	0.01891	0.01503	0.01787	0.05206	0.01747	0.01501	0.01236	0.02109	0.02381	0.02506	0.02057	0.04381	0.03152	0.1033
4	0.0322	0.03029	0.01965	0.01061	0.0549	0.04641	0.02448	0.01023	0.01309	0.04951	0.06376	0.01935	0.03134	0.03253	0.03028	0.02788	0.02452	0.02217	0.02109	0.04738	0.03171	0.01628	0.02242	0.02337	0.01931	0.01435	0.01374	0.01516	0.02305	0.03916	0.02077	0.01778	0.01927	0.02011	0.02031	0.01905	0.01924	0.05812	0.03163	0.09843
4	0.03213	0.03107	0.02002	0.0076	0.042	0.038	0.02159	0.00996	0.01881	0.07179	0.04962	0.01743	0.03201	0.03168	0.0321	0.02991	0.02593	0.01863	0.01828	0.04727	0.02975	0.01836	0.02366	0.02493	0.0217	0.01373	0.01223	0.01279	0.02252	0.03615	0.02429	0.02084	0.02002	0.02042	0.0225	0.02138	0.01919	0.05298	0.03259	0.10633
4	0.05372	0.05721	0.05256	0.04176	0.06686	0.07289	0.05386	0.02044	0.01924	0.01847	0.06945	0.04734	0.05556	0.05818	0.05747	0.05005	0.0536	0.0679	0.07919	0.06227	0.05621	0.03273	0.04529	0.05106	0.05365	0.03952	0.00658	0.00257	0.01357	0.0305	0.02631	0.02272	0.02341	0.03194	0.04868	0.07106	0.05776	0.05323	0.02787	0.02838
4	0.02825	0.02819	0.01873	0.00693	0.04343	0.03865	0.02232	0.00673	0.01354	0.02459	0.04735	0.01224	0.03768	0.0389	0.03576	0.03103	0.02564	0.02214	0.023	0.04234	0.03342	0.01107	0.01723	0.02049	0.01641	0.00946	0.00868	0.00765	0.01975	0.04051	0.014	0.01115	0.01668	0.02136	0.02066	0.02006	0.02141	0.0429	0.02666	0.05235
4	0.03175	0.02692	0.01214	0.00979	0.05236	0.04738	0.02188	0.00573	0.00868	0.05249	0.05136	0.0305	0.02033	0.02339	0.02065	0.01769	0.01517	0.01511	0.01118	0.03897	0.02515	0.00844	0.01357	0.01604	0.01327	0.00998	0.01573	0.01077	0.01784	0.04516	0.01428	0.01182	0.01589	0.01905	0.01542	0.01212	0.01239	0.04425	0.02679	0.09922
4	0.01329	0.00905	0.0069	0.02029	0.03764	0.02761	0.00971	0.01063	0.00594	0.01154	0.04482	0.03836	0.01028	0.01173	0.01202	0.01062	0.01252	0.01233	0.01245	0.01512	0.01081	0.00515	0.00689	0.00984	0.0136	0.01141	0.01639	0.01047	0.02417	0.03318	0.00677	0.00584	0.00774	0.01546	0.01987	0.01895	0.01402	0.02878	0.01239	0.03817
1	0.01086	0.01082	0.00996	0.00948	0.00532	0.00641	0.00682	0.00385	0.02562	0.0378	0.00612	0.01541	0.00683	0.00824	0.01008	0.01061	0.00868	0.00633	0.00846	0.0113	0.01061	0.009	0.00955	0.0104	0.01652	0.01918	0.00846	0.00198	0.00601	0.00589	0.00944	0.00733	0.00523	0.00708	0.01441	0.02233	0.02201	0.00868	0.00727	0.03228
1	0.05789	0.05953	0.04603	0.03194	0.04612	0.05627	0.05074	0.01937	0.04678	0.02734	0.05008	0.04473	0.03757	0.04307	0.04177	0.04072	0.0293	0.02231	0.01448	0.05476	0.0576	0.04982	0.06144	0.05468	0.05029	0.04562	0.0191	0.00306	0.00647	0.01995	0.04505	0.04035	0.03489	0.02391	0.02849	0.02773	0.02841	0.05434	0.04965	0.02139
1	0.03686	0.04476	0.04863	0.0464	0.03022	0.03508	0.03037	0.01612	0.03808	0.01809	0.03261	0.06904	0.03743	0.03926	0.03959	0.03932	0.03598	0.03338	0.03048	0.04819	0.04393	0.03442	0.04431	0.04737	0.04939	0.04242	0.01361	0.00262	0.01227	0.01527	0.02727	0.02306	0.0199	0.02326	0.02904	0.04088	0.04954	0.03229	0.02204	0.01055
1	0.06134	0.06271	0.05247	0.04312	0.05923	0.06511	0.05302	0.02356	0.04304	0.01148	0.067	0.06349	0.03956	0.04694	0.04703	0.04438	0.03603	0.02918	0.02045	0.05705	0.05835	0.05388	0.06754	0.06708	0.06	0.04696	0.01792	0.00274	0.00752	0.01687	0.04358	0.03981	0.03208	0.0391	0.03292	0.0359	0.03811	0.06082	0.04508	0.00883
1	0.07683	0.08182	0.06953	0.04489	0.0563	0.06858	0.0649	0.03174	0.07256	0.03965	0.06552	0.06295	0.06409	0.05777	0.05637	0.05275	0.04519	0.03065	0.02048	0.07918	0.07772	0.07108	0.09451	0.0972	0.09322	0.07827	0.03063	0.00413	0.00792	0.02074	0.06735	0.05716	0.04729	0.05735	0.04764	0.06109	0.06655	0.08182	0.06051	0.01951
1	0.07448	0.08214	0.06515	0.03211	0.06972	0.08009	0.07206	0.02817	0.07028	0.06956	0.0754	0.04157	0.06834	0.05644	0.0507	0.04365	0.0309	0.02148	0.01396	0.08162	0.08256	0.06762	0.09208	0.0961	0.09258	0.07679	0.02662	0.00341	0.00525	0.01619	0.06881	0.05764	0.05085	0.05236	0.06096	0.05959	0.05829	0.08639	0.06925	0.04243
1	0.05381	0.0554	0.04235	0.02327	0.02854	0.03085	0.02565	0.01331	0.04715	0.06195	0.04198	0.03375	0.033	0.02395	0.02062	0.02251	0.02103	0.01432	0.01189	0.06763	0.05612	0.05229	0.06972	0.06847	0.05893	0.04307	0.01737	0.00356	0.01119	0.03023	0.05423	0.04476	0.04372	0.04743	0.03998	0.03835	0.03758	0.07318	0.06715	0.06329
1	0.06071	0.07197	0.06275	0.03622	0.06176	0.06611	0.05319	0.02088	0.05607	0.04786	0.06731	0.04923	0.0674	0.06648	0.06611	0.07654	0.07424	0.06582	0.05078	0.08576	0.08011	0.05252	0.06879	0.06957	0.07076	0.05747	0.01405	0.00199	0.00925	0.04186	0.04803	0.04103	0.03702	0.03136	0.04842	0.06682	0.06674	0.07938	0.05946	0.04041
1	0.03563	0.04466	0.0451	0.03423	0.03195	0.03368	0.03007	0.0158	0.03304	0.02843	0.03842	0.04945	0.03634	0.04271	0.0397	0.04316	0.0376	0.03189	0.02785	0.05927	0.05157	0.03359	0.04704	0.0481	0.04784	0.04136	0.01585	0.00313	0.00959	0.02334	0.02837	0.02544	0.02883	0.0241	0.02726	0.03704	0.04247	0.04998	0.03357	0.02359
1	0.10089	0.10377	0.06925	0.02292	0.05391	0.0629	0.05437	0.02114	0.07869	0.04871	0.07302	0.02992	0.08606	0.07885	0.07825	0.07808	0.06369	0.05054	0.027	0.12106	0.11593	0.08474	0.09454	0.08342	0.07375	0.05354	0.0129	0.00191	0.01262	0.08756	0.09216	0.07934	0.0626	0.05264	0.06417	0.0696	0.05714	0.11643	0.10885	0.03614
1	0.1365	0.13544	0.08825	0.03522	0.13167	0.14426	0.11795	0.04397	0.09	0.07107	0.15721	0.0476	0.12819	0.11901	0.11293	0.10903	0.0991	0.0849	0.06216	0.14728	0.14777	0.10927	0.14332	0.14507	0.12138	0.07458	0.01402	0.00143	0.02979	0.14294	0.10715	0.09611	0.09415	0.1053	0.10013	0.09371	0.08601	0.18039	0.12623	0.05286
1	0.09959	0.11187	0.09013	0.04689	0.08973	0.10702	0.09738	0.04305	0.07948	0.05692	0.09567	0.05993	0.0682	0.07815	0.07381	0.07254	0.06659	0.05494	0.03178	0.10148	0.11033	0.08076	0.11093	0.11196	0.09796	0.06646	0.01838	0.00224	0.00716	0.02778	0.07415	0.06475	0.0676	0.07099	0.07681	0.07246	0.0706	0.11759	0.08643	0.03126
1	0.03123	0.03949	0.03326	0.01174	0.0216	0.0266	0.02911	0.01565	0.03114	0.07404	0.02425	0.01602	0.0402	0.04467	0.04383	0.04645	0.03631	0.03365	0.02971	0.05791	0.05681	0.03467	0.04001	0.03711	0.03105	0.02446	0.00941	0.00265	0.01551	0.03293	0.03382	0.03119	0.03015	0.02095	0.02468	0.02284	0.02772	0.04919	0.05339	0.08182
1	0.03999	0.04697	0.04843	0.04318	0.07597	0.08175	0.06576	0.03224	0.02447	0.0109	0.07262	0.05676	0.05348	0.05176	0.05117	0.04233	0.04577	0.05658	0.06011	0.04711	0.04965	0.03228	0.04988	0.06369	0.07568	0.06583	0.01931	0.00237	0.01004	0.02786	0.02302	0.02069	0.01964	0.03549	0.05379	0.06942	0.05789	0.05114	0.02215	0.00514
1	0.06702	0.06949	0.06002	0.04383	0.08557	0.09397	0.07576	0.03138	0.02914	0.012	0.09009	0.05567	0.06425	0.06079	0.06088	0.05263	0.04962	0.05247	0.04698	0.07001	0.0687	0.0526	0.07276	0.08578	0.08767	0.0641	0.01767	0.00219	0.0226	0.04203	0.04213	0.03678	0.03439	0.05192	0.06516	0.06702	0.05865	0.07373	0.03973	0.00718
1	0.02273	0.02509	0.02816	0.03398	0.03271	0.03512	0.02843	0.01767	0.01099	0.02814	0.03148	0.04743	0.02104	0.02409	0.02638	0.02431	0.02025	0.02082	0.02948	0.02209	0.02172	0.02298	0.02799	0.02956	0.03025	0.02591	0.00934	0.00137	0.00832	0.00714	0.01427	0.01496	0.01387	0.01941	0.02398	0.02917	0.03023	0.02	0.00998	0.03506
1	0.03708	0.04374	0.05154	0.06198	0.04971	0.0544	0.04439	0.0258	0.02576	0.01495	0.04963	0.09335	0.03828	0.04207	0.04457	0.04268	0.04066	0.04034	0.04822	0.0405	0.0402	0.0359	0.04596	0.04857	0.05506	0.04871	0.016	0.00201	0.00865	0.00949	0.02252	0.02309	0.01989	0.02635	0.03766	0.04494	0.05636	0.03225	0.01628	0.02389
1	0.06509	0.06967	0.06525	0.05903	0.05369	0.06257	0.05527	0.0285	0.04736	0.01068	0.0575	0.08463	0.04026	0.04206	0.04185	0.04331	0.03509	0.02631	0.01905	0.05578	0.05558	0.06303	0.07927	0.07864	0.07139	0.05924	0.02414	0.004	0.00628	0.00935	0.05159	0.04592	0.04169	0.04582	0.03949	0.04019	0.04784	0.0544	0.04132	0.00748
1	0.04108	0.05039	0.04605	0.0285	0.04284	0.05301	0.05524	0.03488	0.04211	0.02864	0.04207	0.03664	0.04987	0.06037	0.05481	0.05315	0.04735	0.04147	0.03816	0.05566	0.0594	0.03777	0.04963	0.04838	0.04343	0.03425	0.01147	0.00146	0.00836	0.03882	0.03017	0.02954	0.03212	0.02687	0.02898	0.03339	0.03308	0.05989	0.03897	0.01529
1	0.17177	0.17729	0.12459	0.05612	0.17017	0.20919	0.20411	0.10646	0.12969	0.12969	0.17216	0.06588	0.16147	0.14187	0.13435	0.11176	0.0969	0.08989	0.08588	0.1684	0.18346	0.13486	0.18349	0.20431	0.20852	0.14572	0.03205	0.002	0.01781	0.14903	0.12292	0.11055	0.09305	0.12328	0.14866	0.15758	0.13662	0.19284	0.11517	0.11435
1	0.1527	0.17504	0.13677	0.05688	0.1376	0.17781	0.18893	0.11174	0.13224	0.13591	0.14029	0.06132	0.15017	0.15627	0.14528	0.12253	0.10295	0.08149	0.06777	0.16904	0.18965	0.11815	0.16704	0.18526	0.17759	0.1321	0.03658	0.00348	0.01218	0.1203	0.10799	0.09812	0.09098	0.1144	0.12804	0.13025	0.12111	0.19082	0.12864	0.11073
1	0.12266	0.14391	0.11407	0.04955	0.11402	0.13866	0.13522	0.07254	0.09752	0.11294	0.12294	0.06035	0.13122	0.14193	0.13361	0.1164	0.09097	0.07601	0.06375	0.16955	0.17268	0.09784	0.13857	0.14995	0.13942	0.10218	0.03035	0.00421	0.00959	0.10687	0.09006	0.08324	0.07732	0.08541	0.09432	0.09479	0.0886	0.17699	0.12767	0.10388
1	0.13327	0.16408	0.1427	0.06383	0.07367	0.1107	0.13321	0.0767	0.10712	0.11754	0.07704	0.08753	0.15537	0.16956	0.17458	0.16478	0.14329	0.12142	0.08767	0.2057	0.19786	0.11183	0.14121	0.14024	0.1393	0.10604	0.02595	0.0024	0.01696	0.11217	0.09118	0.08795	0.05774	0.06662	0.0834	0.12583	0.13049	0.18013	0.14292	0.1065
1	0.07575	0.07295	0.03286	0.00615	0.10361	0.11401	0.08849	0.01943	0.06036	0.04124	0.10911	0.00723	0.05988	0.05563	0.04633	0.03068	0.02058	0.01207	0.01441	0.0854	0.08866	0.06473	0.09195	0.09682	0.07582	0.03813	0.00947	0.00202	0.02238	0.07616	0.0634	0.05976	0.05979	0.07071	0.05691	0.03859	0.02107	0.11297	0.08077	0.02885
1	0.03928	0.03963	0.02861	0.02142	0.07497	0.07343	0.04367	0.00928	0.03792	0.07093	0.07998	0.02995	0.02784	0.02466	0.02173	0.01413	0.00956	0.00719	0.01	0.04596	0.04317	0.03447	0.05095	0.05845	0.05737	0.04622	0.01898	0.00429	0.01554	0.02359	0.02746	0.02551	0.02205	0.0296	0.03264	0.03045	0.02454	0.05069	0.02178	0.07498
1	0.05445	0.06224	0.04594	0.02917	0.09537	0.09749	0.05968	0.01484	0.04676	0.10657	0.09806	0.04179	0.05738	0.05686	0.05368	0.04168	0.03211	0.02567	0.01937	0.07367	0.07183	0.04354	0.06393	0.07169	0.07951	0.06919	0.02651	0.0036	0.01379	0.04469	0.03471	0.03211	0.02543	0.03092	0.04281	0.04671	0.03751	0.08629	0.03431	0.10703
1	0.06194	0.06401	0.03542	0.00839	0.0886	0.09648	0.07367	0.01409	0.02907	0.00298	0.09534	0.00942	0.05942	0.05445	0.04525	0.03109	0.02172	0.01558	0.01716	0.07516	0.07759	0.04988	0.06302	0.05949	0.04409	0.02759	0.00753	0.00194	0.02059	0.03744	0.05077	0.0464	0.04834	0.03838	0.0358	0.02772	0.02786	0.10623	0.0682	0.03521
1	0.01305	0.01577	0.01242	0.00694	0.01524	0.01785	0.01567	0.00595	0.0048	0.0275	0.02263	0.00892	0.0185	0.02023	0.01764	0.01363	0.00946	0.01046	0.01055	0.0278	0.02283	0.01342	0.01948	0.02231	0.02285	0.01721	0.00552	0.00205	0.01534	0.0135	0.01291	0.01188	0.0122	0.01559	0.02201	0.02328	0.02417	0.03834	0.01788	0.03002
2	0.01327	0.01216	0.00951	0.00633	0.02113	0.02236	0.01738	0.00844	0.00589	0.01744	0.02269	0.00621	0.00985	0.01017	0.01088	0.00908	0.00841	0.01057	0.0181	0.00831	0.00888	0.00801	0.00934	0.00976	0.00963	0.00645	0.00293	0.00187	0.00417	0.00669	0.00621	0.0064	0.00623	0.01159	0.0142	0.0108	0.01107	0.01831	0.01003	0.02246
2	0.01832	0.0175	0.0152	0.0132	0.01565	0.01691	0.01346	0.00799	0.01074	0.01119	0.01614	0.01658	0.01532	0.01686	0.01628	0.01665	0.01579	0.01525	0.01864	0.01593	0.016	0.01625	0.0171	0.01471	0.01072	0.00796	0.00444	0.00099	0.00766	0.0112	0.0116	0.01325	0.01433	0.01385	0.01023	0.01123	0.01614	0.01281	0.01119	0.01597
2	0.07911	0.09127	0.0735	0.03222	0.07659	0.0875	0.07996	0.03711	0.07507	0.0756	0.08029	0.03865	0.08372	0.09733	0.08793	0.0827	0.0649	0.0438	0.03628	0.10473	0.10791	0.0731	0.09946	0.09549	0.07646	0.04614	0.0134	0.00251	0.01257	0.04299	0.06692	0.06516	0.06821	0.06519	0.0576	0.04371	0.03736	0.12346	0.10096	0.06117
2	0.05156	0.05847	0.03766	0.00759	0.05016	0.06556	0.07034	0.03637	0.04461	0.05281	0.04708	0.00806	0.06879	0.08296	0.08178	0.07006	0.05337	0.0359	0.03286	0.06268	0.07993	0.04068	0.05595	0.0564	0.04602	0.02475	0.00541	0.00134	0.00748	0.07369	0.04319	0.04248	0.0438	0.04978	0.04567	0.03541	0.02409	0.07961	0.07497	0.04653
2	0.06244	0.07495	0.06432	0.02951	0.06026	0.07558	0.07819	0.04381	0.06123	0.04832	0.06347	0.03476	0.07189	0.08229	0.07595	0.06918	0.05316	0.04277	0.03849	0.07655	0.08483	0.06158	0.08327	0.07894	0.0615	0.04087	0.01281	0.00195	0.00975	0.03393	0.05609	0.05282	0.0564	0.05725	0.04868	0.03997	0.03699	0.09759	0.07307	0.02719
2	0.06604	0.06552	0.03107	0.00462	0.07611	0.09004	0.08763	0.02779	0.02438	0.00329	0.08641	0.01007	0.07666	0.07163	0.06442	0.04965	0.0334	0.02199	0.01752	0.07241	0.08146	0.03803	0.05133	0.05089	0.03489	0.01568	0.00335	0.00158	0.01598	0.08271	0.04604	0.03828	0.04543	0.0405	0.03563	0.02104	0.01287	0.11639	0.08172	0.00923
2	0.04261	0.04463	0.02075	0.00405	0.06836	0.07587	0.07084	0.02301	0.01982	0.00414	0.07164	0.00755	0.05733	0.05503	0.05013	0.03691	0.02375	0.01742	0.0155	0.05349	0.06108	0.02984	0.04098	0.04038	0.02982	0.01537	0.00341	0.00184	0.01172	0.06632	0.03419	0.03071	0.03049	0.03021	0.03286	0.02156	0.01262	0.09126	0.06507	0.01095
2	0.05592	0.06195	0.04072	0.00667	0.07219	0.07854	0.07399	0.02755	0.01448	0.00986	0.07725	0.00697	0.06597	0.06115	0.05298	0.04383	0.02745	0.02141	0.01814	0.06646	0.07318	0.03165	0.04206	0.03569	0.0188	0.01194	0.00361	0.00108	0.01037	0.04332	0.03287	0.02886	0.04174	0.0252	0.01615	0.0224	0.0175	0.09465	0.06945	0.02577
2	0.05025	0.06026	0.05071	0.01384	0.06551	0.07572	0.07646	0.0326	0.0249	0.00695	0.06873	0.01236	0.05372	0.05674	0.04857	0.04019	0.02878	0.02542	0.02094	0.06861	0.07108	0.04545	0.05386	0.04774	0.04021	0.02802	0.00917	0.00187	0.01319	0.0217	0.0384	0.03782	0.03634	0.02626	0.03448	0.0251	0.02205	0.09978	0.06848	0.01564
2	0.06783	0.08112	0.06419	0.01023	0.06372	0.07844	0.08528	0.03837	0.01437	0.01103	0.06464	0.01014	0.07152	0.08257	0.07508	0.05864	0.04302	0.03015	0.0252	0.09101	0.09675	0.04272	0.05527	0.05341	0.04071	0.02295	0.00498	0.00158	0.01062	0.03737	0.0423	0.03849	0.04182	0.04132	0.04156	0.03372	0.03192	0.10101	0.08462	0.01737
2	0.05555	0.06249	0.04536	0.0206	0.06871	0.07553	0.06257	0.02256	0.04027	0.01216	0.07441	0.02543	0.05328	0.06161	0.05633	0.0451	0.02894	0.02135	0.02234	0.06432	0.06929	0.04598	0.05815	0.05406	0.03937	0.02198	0.00587	0.00137	0.00852	0.03354	0.03651	0.03778	0.03573	0.03338	0.02708	0.01726	0.01411	0.08418	0.06005	0.0121
2	0.03534	0.0319	0.01414	0.00713	0.04681	0.05127	0.03531	0.00809	0.0274	0.03027	0.05111	0.00924	0.03639	0.03266	0.02964	0.02742	0.01937	0.01505	0.01541	0.03844	0.03726	0.0279	0.0331	0.02932	0.02032	0.0112	0.00494	0.00233	0.01973	0.04364	0.02587	0.02752	0.026	0.02569	0.02582	0.01757	0.01179	0.05941	0.03899	0.02556
2	0.11154	0.10197	0.04325	0.00623	0.1038	0.11682	0.11333	0.0617	0.06282	0.08471	0.10632	0.01653	0.09737	0.0866	0.0798	0.06209	0.03695	0.01291	0.01391	0.0893	0.10473	0.0618	0.08143	0.0803	0.07117	0.03768	0.00504	0.00409	0.01811	0.10742	0.0778	0.06809	0.05671	0.06002	0.06855	0.04601	0.03298	0.11252	0.10988	0.06366
2	0.15785	0.15778	0.08266	0.00531	0.11809	0.15364	0.16904	0.09309	0.10291	0.14807	0.10804	0.01547	0.14278	0.13316	0.12638	0.12322	0.10363	0.05799	0.02816	0.16036	0.17763	0.08972	0.12198	0.12253	0.11559	0.07787	0.01242	0.00312	0.01944	0.13213	0.10753	0.09486	0.08286	0.07507	0.09921	0.09124	0.06389	0.16727	0.17006	0.1085
2	0.18628	0.18905	0.10387	0.008	0.17457	0.20308	0.19174	0.08958	0.12154	0.16515	0.18761	0.01016	0.18911	0.18529	0.17704	0.14258	0.09759	0.04672	0.02884	0.20664	0.22176	0.12215	0.15655	0.15637	0.14922	0.09356	0.0127	0.00183	0.02142	0.17548	0.13605	0.12303	0.09355	0.09418	0.13239	0.10162	0.07754	0.22894	0.20442	0.13166
2	0.19355	0.20836	0.12341	0.00773	0.15742	0.19285	0.20368	0.09717	0.11519	0.22746	0.15135	0.00999	0.19927	0.21059	0.20789	0.19391	0.14492	0.08553	0.04097	0.25143	0.26421	0.12831	0.16568	0.15915	0.14198	0.09652	0.01492	0.00127	0.02173	0.17785	0.14259	0.12991	0.10907	0.10383	0.11965	0.12348	0.09254	0.22517	0.22543	0.18228
2	0.14393	0.14112	0.07944	0.01422	0.10992	0.14039	0.14524	0.07643	0.10255	0.10304	0.11853	0.01323	0.12995	0.11763	0.10995	0.07954	0.04271	0.02012	0.01718	0.1419	0.15383	0.10921	0.13622	0.13557	0.12051	0.08134	0.01867	0.00171	0.0337	0.14849	0.11456	0.10488	0.08704	0.08325	0.0942	0.07848	0.0632	0.16486	0.14609	0.07887
2	0.17135	0.183	0.1129	0.01585	0.10382	0.12292	0.12703	0.05502	0.12554	0.21588	0.10855	0.01552	0.17252	0.17721	0.17526	0.16711	0.12622	0.07844	0.04952	0.24109	0.23015	0.13474	0.16843	0.15735	0.13477	0.08485	0.0132	0.002	0.01928	0.16427	0.14303	0.13342	0.11508	0.10286	0.10945	0.10193	0.06865	0.174	0.2035	0.21835
2	0.02322	0.01967	0.00973	0.00454	0.03736	0.03025	0.01551	0.00441	0.00839	0.05248	0.04756	0.01266	0.02508	0.02754	0.02891	0.02458	0.02408	0.02288	0.02303	0.02814	0.02211	0.00869	0.01478	0.02187	0.01851	0.00703	0.01009	0.01113	0.00792	0.03997	0.01232	0.00959	0.00965	0.03097	0.02187	0.01475	0.01237	0.03912	0.02343	0.07713
2	0.02301	0.02155	0.01465	0.00606	0.04636	0.03731	0.01821	0.00507	0.00493	0.01733	0.0547	0.00582	0.02566	0.02904	0.03264	0.02887	0.02538	0.0267	0.0329	0.02762	0.02279	0.00989	0.01441	0.01761	0.01399	0.00801	0.00559	0.00477	0.00623	0.02562	0.01051	0.00871	0.0093	0.02004	0.0166	0.01611	0.01876	0.03366	0.01681	0.04151
2	0.01591	0.01935	0.01885	0.01239	0.04396	0.04	0.02517	0.01106	0.00641	0.00962	0.04593	0.01165	0.02746	0.03173	0.03187	0.02478	0.02169	0.02575	0.03557	0.02286	0.02204	0.00845	0.01372	0.01633	0.017	0.0138	0.00418	0.00155	0.0055	0.01781	0.00725	0.00627	0.00852	0.01567	0.01745	0.0227	0.02143	0.02685	0.01194	0.01199
2	0.01206	0.01252	0.00795	0.00394	0.03108	0.02409	0.0115	0.00371	0.00505	0.00897	0.03845	0.00959	0.02431	0.02671	0.02775	0.02275	0.01968	0.01493	0.01439	0.02137	0.01807	0.00519	0.00785	0.00993	0.00817	0.00612	0.00685	0.00594	0.00696	0.03338	0.00704	0.00572	0.00687	0.016	0.00997	0.00902	0.00671	0.03009	0.01707	0.02561
2	0.05313	0.05159	0.03803	0.02137	0.09372	0.09393	0.06517	0.02295	0.0115	0.00516	0.0965	0.02098	0.05043	0.04497	0.0404	0.0332	0.03531	0.04209	0.04976	0.04924	0.04866	0.02851	0.04356	0.05069	0.04249	0.02733	0.00397	0.00157	0.00701	0.03464	0.02378	0.02095	0.02942	0.03547	0.0408	0.04311	0.03765	0.07035	0.03599	0.00489
2	0.03898	0.03499	0.01897	0.0069	0.06691	0.06128	0.03277	0.00624	0.00693	0.00954	0.07814	0.00724	0.04163	0.04145	0.0419	0.03398	0.02816	0.02362	0.01851	0.04481	0.03662	0.01213	0.0162	0.01782	0.01608	0.0096	0.00787	0.00581	0.01059	0.03601	0.01437	0.0125	0.01367	0.01817	0.02098	0.01771	0.01485	0.0642	0.03808	0.01778
2	0.05008	0.04495	0.02809	0.01422	0.05355	0.05812	0.04345	0.01359	0.01133	0.00681	0.05734	0.01377	0.02467	0.02722	0.02488	0.01945	0.01914	0.02153	0.02766	0.03283	0.03142	0.01532	0.02173	0.02448	0.01808	0.00962	0.00412	0.00346	0.00725	0.0169	0.01388	0.01245	0.01653	0.02438	0.02159	0.01982	0.02064	0.05462	0.0378	0.00793
2	0.02694	0.02606	0.02279	0.02134	0.05392	0.05683	0.03912	0.01305	0.00876	0.01679	0.06259	0.02833	0.01965	0.01948	0.02249	0.0173	0.0179	0.02453	0.03749	0.02376	0.02019	0.01828	0.02184	0.02489	0.03162	0.0199	0.00297	0.00167	0.0114	0.00606	0.01219	0.01334	0.00703	0.01514	0.03689	0.03121	0.03141	0.04573	0.01575	0.01921
2	0.13124	0.1386	0.08078	0.01046	0.1337	0.16785	0.1623	0.06885	0.08901	0.12547	0.13846	0.00921	0.17163	0.16772	0.17022	0.13245	0.08323	0.04628	0.0346	0.15724	0.17179	0.09338	0.1071	0.1024	0.09621	0.06037	0.00561	0.00208	0.02832	0.16579	0.09286	0.08653	0.06053	0.06029	0.07989	0.09496	0.08277	0.19881	0.15158	0.11395
2	0.08458	0.08858	0.05202	0.0107	0.10042	0.1237	0.11986	0.05608	0.05743	0.08224	0.09797	0.01051	0.12054	0.10897	0.1122	0.08774	0.06209	0.03266	0.02438	0.09375	0.10816	0.05906	0.07185	0.07273	0.07238	0.04597	0.00611	0.00207	0.01526	0.11762	0.06116	0.05531	0.03784	0.04301	0.06566	0.07168	0.05919	0.12571	0.09404	0.07628
2	0.11763	0.1325	0.0904	0.02521	0.10212	0.13409	0.13657	0.06596	0.08056	0.14394	0.1022	0.02427	0.14578	0.14521	0.13909	0.11628	0.0923	0.07515	0.06992	0.15367	0.16682	0.08434	0.10972	0.11184	0.09948	0.059	0.01071	0.00158	0.01006	0.13636	0.0843	0.0782	0.06779	0.0743	0.07934	0.07773	0.07623	0.1651	0.14237	0.1498
2	0.05024	0.06048	0.04294	0.01122	0.06956	0.0899	0.09159	0.04382	0.03513	0.04117	0.06399	0.01182	0.09254	0.09541	0.10206	0.08818	0.06148	0.0347	0.02277	0.06993	0.08038	0.03376	0.04825	0.05504	0.05369	0.02919	0.00377	0.00195	0.0145	0.07871	0.03279	0.02869	0.02282	0.04185	0.05068	0.05303	0.04558	0.0908	0.06251	0.03553
2	0.0645	0.08226	0.06364	0.02285	0.08032	0.1098	0.11438	0.05625	0.04382	0.0538	0.08126	0.02619	0.12345	0.13683	0.13788	0.11272	0.0801	0.06486	0.05577	0.10694	0.11456	0.04239	0.06901	0.07907	0.07168	0.03776	0.0058	0.00103	0.0252	0.11212	0.03768	0.03281	0.03518	0.05569	0.06831	0.06159	0.05318	0.12415	0.07521	0.04753
2	0.04681	0.04945	0.03035	0.00985	0.04813	0.05966	0.0532	0.02519	0.02239	0.03985	0.04959	0.01572	0.07719	0.05937	0.06211	0.05801	0.05564	0.04871	0.03848	0.05799	0.06257	0.03395	0.03764	0.03427	0.03277	0.02391	0.00658	0.00243	0.00845	0.07896	0.03733	0.0299	0.01823	0.01757	0.02399	0.02923	0.03347	0.06729	0.05414	0.05517
2	0.04437	0.05212	0.0454	0.02884	0.059	0.07174	0.06768	0.03335	0.03676	0.03263	0.05827	0.03631	0.06153	0.06499	0.0629	0.05112	0.04625	0.05408	0.06092	0.06213	0.06187	0.03676	0.04956	0.05259	0.0456	0.02792	0.00657	0.00082	0.02894	0.05125	0.0273	0.02827	0.02952	0.04098	0.04158	0.03768	0.03633	0.06728	0.02835	0.02275
2	0.05497	0.06553	0.05907	0.03494	0.04669	0.06068	0.06084	0.03336	0.04314	0.04548	0.04711	0.04804	0.06468	0.07518	0.08343	0.08737	0.08447	0.09288	0.08379	0.07706	0.07638	0.03965	0.04824	0.04952	0.04843	0.03413	0.00614	0.00134	0.01091	0.05541	0.03232	0.02895	0.02347	0.02786	0.04384	0.0575	0.06522	0.06232	0.04438	0.03341
2	0.11065	0.12423	0.07463	0.00721	0.07301	0.10601	0.13838	0.0847	0.07234	0.15729	0.0659	0.00615	0.1149	0.10734	0.10183	0.07081	0.04805	0.04056	0.04127	0.13541	0.14725	0.06721	0.10245	0.11883	0.12158	0.07176	0.00659	0.00516	0.01398	0.08802	0.07172	0.06319	0.05741	0.09256	0.11058	0.10268	0.10307	0.11607	0.11075	0.17289
2	0.08252	0.10284	0.08732	0.02399	0.04927	0.0702	0.09283	0.06385	0.07206	0.12542	0.0453	0.02249	0.08743	0.09097	0.08833	0.08575	0.07248	0.05591	0.04485	0.10655	0.11763	0.06129	0.09377	0.10275	0.10162	0.07706	0.0191	0.00249	0.01149	0.03205	0.06273	0.05489	0.05301	0.06161	0.0791	0.08827	0.08317	0.08619	0.09805	0.12183
2	0.11362	0.12322	0.07777	0.01604	0.10138	0.13988	0.14984	0.07136	0.07815	0.12342	0.08702	0.01181	0.11886	0.11113	0.10965	0.09025	0.06617	0.06162	0.06213	0.11885	0.13761	0.07367	0.09978	0.10709	0.10221	0.06076	0.00842	0.00305	0.0064	0.09084	0.07534	0.06727	0.05342	0.06996	0.09439	0.08952	0.07977	0.11617	0.10038	0.13163
2	0.10588	0.10722	0.06041	0.0124	0.10869	0.13727	0.1243	0.04432	0.06285	0.1121	0.09341	0.01207	0.10625	0.09258	0.09637	0.08429	0.07287	0.07415	0.07019	0.10337	0.11497	0.06831	0.08523	0.08639	0.07769	0.03971	0.00361	0.00393	0.00533	0.09857	0.07344	0.06555	0.04549	0.06179	0.0748	0.07293	0.06851	0.10862	0.10303	0.12793
2	0.12313	0.1151	0.06549	0.02109	0.12896	0.14567	0.11889	0.04268	0.05976	0.08651	0.13795	0.02344	0.11648	0.09493	0.09624	0.09703	0.0879	0.08328	0.07314	0.11042	0.11587	0.08836	0.10244	0.09846	0.08384	0.0413	0.0042	0.00195	0.02047	0.12835	0.08867	0.08333	0.07003	0.07277	0.08675	0.08461	0.06582	0.14898	0.10085	0.10103
2	0.0273	0.02469	0.01801	0.01259	0.01981	0.02004	0.01269	0.00489	0.02748	0.03029	0.02152	0.01587	0.01881	0.01722	0.01743	0.01667	0.0137	0.01185	0.01214	0.02523	0.02336	0.02567	0.02926	0.02689	0.02366	0.01716	0.00667	0.00147	0.01764	0.01721	0.02331	0.02235	0.01986	0.01864	0.02102	0.01518	0.01466	0.0166	0.01873	0.02988
2	0.08686	0.08	0.02674	0.01212	0.09613	0.109	0.09275	0.02392	0.06953	0.14462	0.10739	0.0426	0.10072	0.09743	0.09834	0.07968	0.05037	0.03533	0.02614	0.09977	0.11125	0.05981	0.07912	0.0836	0.08768	0.06596	0.01236	0.00141	0.01469	0.14019	0.08009	0.06958	0.05405	0.05764	0.07605	0.06549	0.03252	0.12866	0.11431	0.09729
2	0.0659	0.06478	0.02775	0.00386	0.08593	0.09795	0.08211	0.01755	0.03661	0.0346	0.10182	0.01201	0.08888	0.08784	0.08481	0.06286	0.03432	0.01883	0.01658	0.08543	0.09017	0.04523	0.05993	0.06263	0.05303	0.03036	0.00714	0.00179	0.028	0.09811	0.05625	0.04623	0.04055	0.05093	0.0497	0.02791	0.01603	0.12293	0.07908	0.03447
2	0.07522	0.07406	0.03012	0.0061	0.08914	0.10305	0.08901	0.02045	0.05205	0.08904	0.09937	0.01902	0.08731	0.08265	0.07897	0.06383	0.04546	0.0304	0.02124	0.0984	0.10526	0.05717	0.08081	0.08509	0.07904	0.04951	0.00944	0.00148	0.01961	0.11353	0.0722	0.05933	0.05216	0.05908	0.0667	0.04812	0.02397	0.12336	0.09884	0.06864
2	0.02843	0.0282	0.01347	0.00862	0.03458	0.03846	0.02963	0.00914	0.04392	0.06918	0.0371	0.02327	0.03796	0.03676	0.03701	0.02765	0.0238	0.01894	0.01413	0.03938	0.03601	0.01738	0.02823	0.03565	0.03391	0.02021	0.00605	0.00407	0.01546	0.04755	0.02464	0.01961	0.02167	0.03254	0.03832	0.02332	0.01601	0.04757	0.03847	0.05327
2	0.04346	0.0391	0.02158	0.00466	0.05537	0.05501	0.04031	0.01593	0.01459	0.05462	0.0525	0.01604	0.04412	0.04224	0.03887	0.03381	0.02732	0.02207	0.02157	0.04019	0.04041	0.03003	0.04459	0.05216	0.04816	0.04092	0.01436	0.00196	0.01659	0.04811	0.03961	0.03241	0.037	0.04031	0.0406	0.03967	0.03694	0.05396	0.04603	0.0595
2	0.07308	0.06876	0.03111	0.00994	0.09334	0.10361	0.08845	0.03182	0.03424	0.16061	0.08977	0.0429	0.07828	0.07678	0.07432	0.05493	0.04828	0.03791	0.03649	0.07677	0.08357	0.0382	0.06407	0.08269	0.08949	0.06903	0.01767	0.00238	0.01765	0.09064	0.05324	0.04179	0.03845	0.06739	0.06731	0.06811	0.06199	0.1027	0.08314	0.11501
7	0.019	0.01458	0.00551	0.01356	0.04583	0.03676	0.01562	0.00315	0.0051	0.01279	0.06048	0.03176	0.02923	0.03169	0.03416	0.02486	0.02035	0.0204	0.0169	0.02989	0.02154	0.00566	0.00939	0.01542	0.02178	0.01506	0.01393	0.00835	0.01728	0.05573	0.0108	0.00837	0.00885	0.02322	0.03157	0.02746	0.02317	0.05256	0.02453	0.03383
7	0.01243	0.01	0.00537	0.01618	0.0505	0.03965	0.01605	0.00472	0.00541	0.01107	0.06596	0.03238	0.02876	0.02678	0.02995	0.02419	0.01861	0.01782	0.01697	0.02343	0.01804	0.00491	0.0076	0.01136	0.01565	0.01476	0.00991	0.00513	0.01345	0.05636	0.01058	0.00751	0.00796	0.01355	0.02361	0.02299	0.02214	0.05419	0.02332	0.03338
7	0.02124	0.01852	0.00915	0.01148	0.07462	0.06193	0.02943	0.0052	0.0086	0.0203	0.09105	0.02109	0.03581	0.02989	0.03047	0.02589	0.0248	0.02253	0.01953	0.03094	0.02797	0.00874	0.01169	0.01347	0.01526	0.01462	0.00886	0.0039	0.00877	0.05694	0.01402	0.01065	0.00982	0.01311	0.02115	0.02486	0.02446	0.0758	0.03658	0.03365
7	0.08047	0.0723	0.03694	0.00994	0.08161	0.08713	0.06325	0.01647	0.01267	0.01581	0.08763	0.00869	0.05203	0.04207	0.04359	0.03613	0.0269	0.02602	0.02186	0.06624	0.06425	0.03215	0.03411	0.03153	0.02722	0.01674	0.00478	0.00376	0.00606	0.03819	0.03562	0.03234	0.02549	0.0269	0.03046	0.03245	0.02598	0.09069	0.07593	0.02004
7	0.06566	0.06004	0.03854	0.01845	0.0428	0.0504	0.04268	0.01441	0.03452	0.03284	0.04795	0.02162	0.04506	0.0432	0.04217	0.03983	0.03201	0.02765	0.02468	0.06126	0.05742	0.03034	0.03748	0.03806	0.03535	0.02267	0.00507	0.00239	0.01285	0.03364	0.03005	0.02663	0.0257	0.02538	0.03545	0.04361	0.03831	0.05834	0.05192	0.02847
7	0.03018	0.02331	0.00994	0.01176	0.03742	0.03281	0.01697	0.0065	0.01176	0.02943	0.04879	0.02069	0.0266	0.02068	0.01966	0.01614	0.01233	0.01102	0.01256	0.03156	0.02737	0.00945	0.01084	0.01083	0.01014	0.00983	0.01183	0.00468	0.01497	0.04272	0.01246	0.01074	0.01214	0.01295	0.01457	0.01592	0.01706	0.04641	0.03351	0.03249
8	0.11051	0.10339	0.05943	0.00731	0.14745	0.16688	0.15883	0.11269	0.04241	0.113	0.15312	0.05961	0.12292	0.11627	0.12168	0.11015	0.0944	0.08564	0.07841	0.08475	0.11863	0.06546	0.10279	0.12947	0.15963	0.15803	0.0455	0.00151	0.00896	0.12824	0.08472	0.0687	0.05738	0.07298	0.11404	0.14338	0.13501	0.17614	0.12603	0.15597
8	0.12708	0.11714	0.0681	0.00513	0.16427	0.18798	0.18823	0.14563	0.0601	0.15618	0.16736	0.05756	0.14057	0.12625	0.13521	0.12664	0.12181	0.11025	0.1038	0.10033	0.13905	0.08544	0.12841	0.16135	0.20498	0.20009	0.06355	0.00187	0.01182	0.13755	0.10127	0.08556	0.06269	0.09554	0.13651	0.16664	0.1679	0.19324	0.137	0.20862
8	0.10095	0.09769	0.06084	0.0056	0.12787	0.158	0.17163	0.14676	0.06906	0.21502	0.12406	0.05739	0.12402	0.11508	0.12395	0.11577	0.11369	0.10679	0.08908	0.07935	0.11689	0.07446	0.11237	0.14741	0.20541	0.21468	0.07398	0.00268	0.00492	0.11899	0.08425	0.07343	0.05066	0.08487	0.13611	0.17601	0.17773	0.15799	0.11289	0.2641
8	0.09921	0.09808	0.05927	0.00596	0.1378	0.17381	0.18549	0.1441	0.06444	0.21596	0.13563	0.05807	0.1297	0.13085	0.14101	0.12727	0.11977	0.11233	0.09571	0.07873	0.1294	0.06823	0.10421	0.12974	0.17759	0.18217	0.06574	0.00299	0.00549	0.12737	0.07992	0.07077	0.05389	0.07309	0.11268	0.14386	0.14914	0.1647	0.11762	0.25617
8	0.12062	0.10836	0.06181	0.00497	0.17637	0.19119	0.17462	0.11828	0.06992	0.13099	0.19052	0.04556	0.12687	0.11278	0.11499	0.10921	0.10182	0.08908	0.07687	0.0978	0.12437	0.08118	0.11651	0.13549	0.15317	0.13691	0.03968	0.00141	0.01855	0.11409	0.09477	0.08165	0.06776	0.08217	0.10126	0.11147	0.11183	0.19202	0.12451	0.14466
8	0.02854	0.02686	0.01809	0.00513	0.08328	0.06952	0.04726	0.02984	0.02633	0.03794	0.09029	0.01251	0.04097	0.03358	0.03616	0.03835	0.03311	0.03094	0.02927	0.02726	0.03382	0.024	0.0281	0.02933	0.03355	0.0336	0.01438	0.00178	0.00691	0.02932	0.02717	0.02605	0.02038	0.01756	0.02037	0.03076	0.03416	0.05345	0.03286	0.04416
8	0.14669	0.13678	0.07515	0.00798	0.14821	0.17799	0.17762	0.13307	0.10216	0.23083	0.15245	0.05125	0.15059	0.13769	0.15064	0.15711	0.1448	0.12824	0.09736	0.12383	0.16932	0.1055	0.13521	0.13589	0.14184	0.14384	0.0636	0.00355	0.00853	0.16295	0.12029	0.10758	0.08495	0.06957	0.07398	0.09966	0.10966	0.17573	0.1651	0.23873
8	0.13681	0.12335	0.06692	0.00477	0.17763	0.20023	0.19351	0.13622	0.08428	0.1425	0.18982	0.04513	0.1487	0.12866	0.13566	0.12747	0.12246	0.11347	0.09713	0.10854	0.14714	0.09489	0.13478	0.14771	0.16262	0.14909	0.04757	0.00156	0.01144	0.13036	0.10979	0.09861	0.07353	0.0893	0.10263	0.11606	0.12017	0.20149	0.14717	0.14852
8	0.1418	0.1311	0.07101	0.0076	0.1784	0.20676	0.19715	0.13416	0.07658	0.1585	0.18661	0.03968	0.14203	0.12849	0.12167	0.11865	0.11836	0.1087	0.08388	0.11065	0.15481	0.08567	0.13121	0.14887	0.15245	0.13356	0.04641	0.00178	0.00655	0.12699	0.09735	0.08445	0.07759	0.08555	0.09145	0.0981	0.095	0.19338	0.15389	0.16439
8	0.06913	0.06448	0.03474	0.00627	0.1121	0.12949	0.12852	0.09184	0.06653	0.17694	0.11982	0.03381	0.09007	0.07742	0.08564	0.07802	0.06946	0.06712	0.06606	0.05684	0.07825	0.05491	0.09217	0.11763	0.15357	0.15342	0.05238	0.00211	0.01051	0.09251	0.07213	0.05812	0.04038	0.06621	0.10219	0.1286	0.13368	0.13717	0.08953	0.19886
8	0.18176	0.16226	0.08055	0.00568	0.154	0.19494	0.20994	0.16153	0.08314	0.24714	0.16325	0.05669	0.14892	0.13696	0.13398	0.11687	0.12652	0.13436	0.1182	0.12817	0.17963	0.09742	0.16572	0.20879	0.23904	0.20674	0.06636	0.00248	0.00899	0.17866	0.1115	0.09092	0.08313	0.12502	0.15279	0.16516	0.15602	0.20268	0.18277	0.26054
8	0.15153	0.13497	0.07034	0.00523	0.13361	0.16273	0.17617	0.14302	0.08886	0.21167	0.14166	0.04947	0.1398	0.12888	0.13729	0.1242	0.11764	0.11225	0.10022	0.11818	0.15748	0.09906	0.15422	0.18071	0.21462	0.20489	0.06919	0.00235	0.01553	0.16031	0.11579	0.09739	0.07502	0.10371	0.13495	0.16615	0.16152	0.17328	0.15577	0.22406
8	0.12892	0.12206	0.07652	0.00679	0.15104	0.17681	0.18251	0.14959	0.06553	0.17611	0.14923	0.05965	0.13446	0.12934	0.1412	0.12889	0.1243	0.11447	0.09156	0.09654	0.13543	0.0943	0.14655	0.18742	0.23768	0.2289	0.07304	0.00254	0.00743	0.13458	0.10907	0.09242	0.06708	0.11611	0.15905	0.19161	0.18856	0.18189	0.13629	0.21629
8	0.08669	0.09171	0.0528	0.00827	0.10749	0.11852	0.10526	0.05233	0.07165	0.12326	0.10832	0.05946	0.11001	0.10277	0.10165	0.08699	0.06663	0.05357	0.03998	0.09858	0.1116	0.05863	0.09101	0.10858	0.11804	0.08829	0.01725	0.00278	0.02	0.10651	0.07729	0.06193	0.05527	0.07813	0.09892	0.10738	0.08334	0.13296	0.10766	0.18444
8	0.07998	0.08123	0.04979	0.00588	0.1241	0.16158	0.17816	0.14033	0.05571	0.22774	0.1192	0.0577	0.09134	0.08907	0.09774	0.09547	0.09369	0.09738	0.08356	0.06148	0.10027	0.05828	0.09707	0.13299	0.20301	0.21805	0.07441	0.00278	0.00474	0.09797	0.06446	0.05505	0.03779	0.06015	0.13041	0.18353	0.17681	0.15175	0.09508	0.27167
8	0.09357	0.09084	0.05214	0.00777	0.13564	0.16614	0.17809	0.12935	0.03792	0.15373	0.13955	0.05795	0.07601	0.07438	0.07983	0.0668	0.05764	0.05675	0.05259	0.07191	0.1021	0.06204	0.11355	0.15871	0.20784	0.2014	0.06274	0.0025	0.00679	0.0906	0.06665	0.05617	0.04698	0.09152	0.13541	0.17504	0.16538	0.17095	0.0996	0.22009
8	0.08958	0.08583	0.0376	0.01518	0.11279	0.14263	0.15138	0.09205	NaN	NaN	0.10354	0.07929	0.10168	0.09214	0.08972	0.07986	0.06658	0.05639	0.04588	0.07645	0.10965	0.05824	0.09905	0.12403	0.16053	0.16222	0.04745	0.00206	0.00703	0.12517	0.0736	0.06171	0.052	0.06679	0.11304	0.16172	0.14157	0.14541	0.11216	0.22132
8	0.13799	0.12835	0.06931	0.00637	0.17562	0.2136	0.22023	0.15447	0.07352	0.22709	0.17424	0.06257	0.13008	0.12593	0.12701	0.11027	0.09948	0.10089	0.09295	0.11879	0.15638	0.08552	0.14876	0.18729	0.22368	0.2046	0.06836	0.00271	0.01429	0.14459	0.09679	0.08084	0.07341	0.11064	0.1382	0.16815	0.15652	0.20857	0.14726	0.2566
8	0.1667	0.1495	0.06983	0.01073	0.1668	0.19986	0.20157	0.12816	0.05463	0.18312	0.16457	0.07306	0.12719	0.12049	0.11164	0.09406	0.07191	0.0634	0.05879	0.12834	0.17129	0.07383	0.13613	0.16823	0.19801	0.18728	0.05907	0.00185	0.01024	0.15638	0.08427	0.0709	0.07542	0.09102	0.12794	0.16947	0.15365	0.19857	0.16811	0.2131
8	0.16578	0.16139	0.08319	0.00834	0.13522	0.17689	0.20028	0.1363	0.07077	0.23706	0.13719	0.06185	0.12693	0.1125	0.11186	0.08732	0.07152	0.0657	0.06697	0.13693	0.17921	0.07611	0.14188	0.17704	0.21821	0.20152	0.06072	0.0021	0.00751	0.13453	0.08776	0.07379	0.06776	0.10437	0.14733	0.17887	0.16539	0.19878	0.17237	0.25822
8	0.17667	0.15993	0.0783	0.00603	0.14709	0.19222	0.21274	0.15366	0.07002	0.22812	0.15393	0.05582	0.12949	0.11537	0.1082	0.09278	0.08579	0.08439	0.079	0.12784	0.1723	0.07712	0.14658	0.18436	0.21879	0.20225	0.06549	0.00265	0.00932	0.14771	0.08696	0.06962	0.07401	0.10835	0.13972	0.16794	0.1596	0.19812	0.16932	0.24386
8	0.10438	0.09065	0.03752	0.00788	0.15065	0.17858	0.17563	0.10826	0.05367	0.211	0.14079	0.0496	0.08438	0.06956	0.07245	0.05633	0.05631	0.06028	0.05741	0.07156	0.10273	0.06967	0.11439	0.14841	0.18453	0.17455	0.05396	0.002	0.00706	0.12756	0.08218	0.06913	0.04927	0.08641	0.10912	0.15763	0.14997	0.16906	0.11723	0.23088
8	0.10912	0.09265	0.03795	0.0081	0.18689	0.1981	0.17563	0.10993	0.05576	0.20118	0.19434	0.04704	0.09262	0.07346	0.08464	0.0639	0.05704	0.06362	0.06146	0.08354	0.10604	0.07931	0.12025	0.1526	0.19582	0.18481	0.05966	0.0024	0.03306	0.13801	0.08989	0.07365	0.04729	0.08642	0.12162	0.15633	0.14795	0.17663	0.12519	0.21588
6	0.13734	0.13154	0.05699	0.00869	0.13865	0.15566	0.13601	0.047	0.09211	0.07299	0.15243	0.02112	0.15005	0.13653	0.12801	0.11698	0.08042	0.04616	0.02388	0.14791	0.17303	0.09377	0.11864	0.11192	0.09738	0.07816	0.02286	0.00171	0.00978	0.15832	0.12154	0.10826	0.09132	0.06777	0.0752	0.07382	0.07818	0.18708	0.17737	0.05236
6	0.10298	0.09234	0.02779	0.01846	0.12608	0.13977	0.11487	0.03377	0.04874	0.04592	0.13828	0.0424	0.10911	0.10339	0.09555	0.07468	0.05493	0.03741	0.02812	0.10834	0.13181	0.05667	0.08241	0.08716	0.08142	0.0628	0.01625	0.00153	0.00689	0.16918	0.08261	0.07196	0.0631	0.06476	0.06802	0.07313	0.07282	0.16554	0.14513	0.04776
6	0.05012	0.04294	0.01159	0.01345	0.04375	0.0541	0.04798	0.01553	0.02437	0.04215	0.05174	0.03172	0.04972	0.03731	0.03093	0.0248	0.01707	0.01954	0.01768	0.05261	0.06083	0.03538	0.05147	0.05526	0.05425	0.03955	0.01031	0.0009	0.0061	0.10465	0.05212	0.04341	0.04157	0.04139	0.05235	0.0582	0.05342	0.08688	0.07991	0.05056
6	0.08459	0.07551	0.02379	0.01514	0.14077	0.14919	0.11832	0.03431	0.04777	0.07683	0.15438	0.03293	0.11044	0.09382	0.08619	0.07202	0.05487	0.03389	0.02069	0.09214	0.11136	0.05421	0.08271	0.09259	0.08806	0.06932	0.01996	0.00187	0.01209	0.15909	0.07812	0.06532	0.05964	0.06497	0.0699	0.07639	0.07745	0.17605	0.13931	0.07396
6	0.10252	0.10061	0.03621	0.0112	0.08469	0.11469	0.12263	0.05675	0.0594	0.11616	0.09591	0.02379	0.12201	0.0942	0.08188	0.05672	0.03228	0.02346	0.02733	0.11673	0.13898	0.0635	0.10232	0.11603	0.10495	0.05857	0.01031	0.00125	0.01835	0.16842	0.09187	0.07028	0.07076	0.10012	0.10768	0.09936	0.08034	0.20118	0.15882	0.1732
6	0.09784	0.09318	0.03202	0.01447	0.14616	0.16724	0.14128	0.04284	0.04755	0.06915	0.16142	0.03429	0.12086	0.10706	0.09571	0.06482	0.04101	0.02524	0.03054	0.10374	0.13356	0.05313	0.08416	0.09302	0.09199	0.06821	0.01789	0.00175	0.00663	0.14221	0.07701	0.06327	0.05506	0.06833	0.07844	0.08142	0.0738	0.19331	0.14318	0.07555
6	0.07591	0.05663	0.0139	0.0169	0.16641	0.17476	0.12189	0.03566	0.04841	0.07629	0.17714	0.02885	0.0612	0.03787	0.02992	0.01881	0.01649	0.02088	0.03778	0.05141	0.06555	0.05962	0.08344	0.09301	0.09415	0.06717	0.01665	0.00148	0.00838	0.1184	0.08139	0.06929	0.05359	0.07162	0.07798	0.0719	0.06878	0.20768	0.13095	0.08272
6	0.08442	0.07507	0.02236	0.01624	0.09914	0.12004	0.10193	0.03174	0.04595	0.12662	0.12053	0.03663	0.11988	0.08891	0.08236	0.05154	0.03276	0.02208	0.02314	0.08612	0.1078	0.05299	0.08336	0.10038	0.11024	0.08901	0.0233	0.00174	0.0067	0.16769	0.07795	0.06205	0.04594	0.07024	0.09165	0.09304	0.08088	0.15446	0.13278	0.12189
6	0.06769	0.06556	0.02317	0.00796	0.08019	0.10031	0.09047	0.03093	0.04347	0.15526	0.09286	0.01881	0.10501	0.07692	0.07045	0.04916	0.0368	0.02645	0.01718	0.0791	0.09691	0.04744	0.0758	0.09169	0.10079	0.08072	0.02018	0.00138	0.00673	0.14024	0.06812	0.05624	0.04301	0.06723	0.08223	0.08791	0.0858	0.13301	0.1128	0.15119
6	0.09552	0.0899	0.02971	0.01357	0.12546	0.15375	0.13248	0.04146	0.05557	0.09038	0.14616	0.02902	0.12667	0.10539	0.09104	0.05662	0.03528	0.02209	0.02902	0.09456	0.12512	0.05652	0.08673	0.09693	0.09458	0.06579	0.01411	0.00131	0.00569	0.14698	0.08091	0.06782	0.05467	0.06809	0.08437	0.07224	0.06773	0.1886	0.14872	0.09315
6	0.19763	0.18639	0.06892	0.00794	0.16052	0.20074	0.20485	0.09791	0.09429	0.13619	0.19015	0.02115	0.20191	0.16812	0.14984	0.1216	0.08066	0.03807	0.02336	0.20011	0.23693	0.11677	0.16024	0.16244	0.13798	0.08278	0.01511	0.00129	0.05251	0.23392	0.14411	0.12407	0.11536	0.11738	0.11296	0.10264	0.08734	0.28094	0.23122	0.15589
6	0.07653	0.08209	0.04132	0.00613	0.05494	0.07377	0.07768	0.03792	0.06563	0.12615	0.06097	0.01101	0.09454	0.09181	0.08175	0.06779	0.04224	0.02319	0.02366	0.10239	0.11549	0.05679	0.0843	0.08699	0.07562	0.05414	0.01412	0.00149	0.00656	0.11996	0.07813	0.06291	0.06915	0.0668	0.06846	0.07598	0.06655	0.13959	0.14542	0.13426
6	0.15737	0.15101	0.04826	0.01016	0.18028	0.22562	0.21395	0.08786	0.07451	0.16796	0.19464	0.02548	0.18336	0.14183	0.13117	0.09931	0.0661	0.03602	0.03173	0.16413	0.20708	0.10824	0.15872	0.17418	0.16842	0.11227	0.02123	0.00167	0.01737	0.24612	0.14086	0.11402	0.08217	0.11448	0.13452	0.13594	0.10706	0.27508	0.2144	0.17536
6	0.18815	0.18215	0.0659	0.00854	0.18568	0.23075	0.19719	0.06975	0.09197	0.13919	0.18475	0.02553	0.17507	0.15752	0.13866	0.10872	0.07	0.03653	0.02954	0.19491	0.22654	0.10185	0.14824	0.16141	0.15431	0.10157	0.0171	0.00148	0.00538	0.21288	0.13482	0.11747	0.10334	0.10819	0.12133	0.11955	0.09226	0.278	0.25381	0.14709
6	0.16845	0.17271	0.06575	0.00952	0.15049	0.20205	0.1798	0.06054	0.0939	0.1356	0.15893	0.02528	0.22128	0.19117	0.16789	0.10627	0.06083	0.04147	0.02371	0.21612	0.24758	0.09885	0.14651	0.15764	0.14076	0.08778	0.01564	0.00142	0.00534	0.22991	0.13758	0.11347	0.09694	0.10021	0.1127	0.11809	0.09296	0.2676	0.25338	0.1351
6	0.15751	0.15503	0.05263	0.00972	0.15141	0.19752	0.17478	0.0557	0.08034	0.16445	0.18031	0.02607	0.21161	0.17028	0.15824	0.09295	0.05466	0.02836	0.02416	0.18878	0.22416	0.10687	0.15462	0.17314	0.17737	0.11648	0.01981	0.00139	0.00864	0.27097	0.1444	0.11723	0.07984	0.12017	0.1406	0.12729	0.10461	0.27909	0.2377	0.16321
6	0.12977	0.13159	0.06043	0.00606	0.12299	0.1524	0.1458	0.06622	0.07317	0.15992	0.13864	0.01209	0.13243	0.1111	0.0964	0.07036	0.04813	0.02912	0.02527	0.15493	0.17131	0.09168	0.14393	0.16306	0.15115	0.08565	0.0148	0.00142	0.02003	0.17443	0.11992	0.09501	0.08721	0.12823	0.15177	0.12456	0.09923	0.25155	0.2038	0.20055
6	0.17153	0.15318	0.04787	0.00932	0.222	0.24506	0.21886	0.09644	0.07721	0.11859	0.251	0.02205	0.18691	0.14392	0.12779	0.09206	0.05894	0.02792	0.01838	0.16714	0.20294	0.11198	0.1493	0.15403	0.13336	0.08355	0.01881	0.00189	0.06672	0.24715	0.13593	0.11564	0.0933	0.10351	0.11643	0.10279	0.08236	0.2835	0.20639	0.14071
6	0.17431	0.15007	0.04486	0.00953	0.22171	0.2444	0.21109	0.09088	0.08683	0.13163	0.25673	0.02196	0.17422	0.13507	0.12027	0.08469	0.04984	0.0237	0.01476	0.14975	0.18507	0.11572	0.14813	0.15351	0.14075	0.08808	0.01703	0.0017	0.03482	0.2461	0.14092	0.12362	0.09594	0.10925	0.12465	0.1122	0.09142	0.29704	0.22489	0.15054
6	0.1551	0.15436	0.05253	0.0109	0.18648	0.22545	0.2094	0.08507	0.07018	0.14354	0.20281	0.02915	0.19447	0.16008	0.14711	0.10397	0.06898	0.03575	0.02748	0.17173	0.22155	0.09611	0.15291	0.17452	0.17313	0.10722	0.02101	0.00175	0.00914	0.23273	0.13036	0.1039	0.07828	0.11203	0.14244	0.13112	0.10205	0.27367	0.21787	0.15306
6	0.01088	0.0083	0.00605	0.019	0.04307	0.03315	0.01553	0.00771	0.00547	0.00428	0.05474	0.03293	0.01781	0.0122	0.01303	0.01043	0.00933	0.01232	0.0197	0.01095	0.01149	0.00876	0.01359	0.01633	0.02634	0.02851	0.01154	0.00258	0.01186	0.03266	0.01223	0.01101	0.00968	0.01309	0.02673	0.03685	0.03576	0.03332	0.0123	0.02107
6	0.01481	0.01106	0.0056	0.02371	0.06004	0.05094	0.02378	0.00711	0.00712	0.02077	0.07999	0.03706	0.02794	0.01945	0.01743	0.01451	0.00917	0.01607	0.03079	0.02053	0.02021	0.01128	0.02021	0.02449	0.03202	0.03045	0.00966	0.00222	0.01582	0.05731	0.01863	0.01543	0.01602	0.0185	0.03104	0.04581	0.04372	0.06735	0.02499	0.04199
6	0.03525	0.02767	0.00658	0.01435	0.06755	0.06955	0.04113	0.00523	0.02958	0.03694	0.08617	0.02662	0.03446	0.02049	0.01624	0.01218	0.01221	0.02244	0.03289	0.03252	0.03291	0.02539	0.03947	0.04456	0.05112	0.03608	0.00622	0.00134	0.0201	0.06077	0.03384	0.03207	0.03175	0.03498	0.05955	0.05339	0.05092	0.08713	0.04374	0.06388
6	0.10621	0.08932	0.02451	0.01821	0.12792	0.13367	0.09564	0.0165	0.02412	0.01554	0.13223	0.03723	0.09917	0.07057	0.06587	0.05343	0.0288	0.0164	0.01959	0.08935	0.10398	0.05431	0.07639	0.08609	0.08822	0.06353	0.01288	0.00138	0.01159	0.11314	0.07452	0.06834	0.05833	0.06082	0.08055	0.08059	0.07281	0.14506	0.12792	0.03897
6	0.10235	0.08789	0.02371	0.02017	0.09128	0.10249	0.0802	0.01515	0.03274	0.03516	0.10606	0.043	0.0839	0.05372	0.04149	0.02116	0.01698	0.03115	0.03768	0.07075	0.08788	0.03964	0.05766	0.06771	0.06858	0.04615	0.00993	0.00153	0.00811	0.09149	0.05878	0.0509	0.04298	0.05437	0.06793	0.05895	0.06426	0.12139	0.11729	0.06276
6	0.01613	0.01331	0.00556	0.01828	0.07967	0.067	0.03026	0.00429	0.0085	0.03433	0.09459	0.03406	0.0331	0.02472	0.02152	0.01522	0.01292	0.01402	0.02594	0.02563	0.02456	0.01093	0.02133	0.03057	0.04039	0.03341	0.00866	0.00194	0.01363	0.05679	0.01816	0.01465	0.01448	0.02581	0.03696	0.0477	0.04233	0.07303	0.02865	0.03971
6	0.0673	0.05744	0.01623	0.02409	0.08504	0.0955	0.07684	0.01459	0.01618	0.02737	0.09438	0.05133	0.07301	0.06268	0.05269	0.02974	0.01395	0.0165	0.0212	0.05845	0.07159	0.01927	0.03896	0.05728	0.07854	0.06181	0.01296	0.00169	0.00928	0.08842	0.0324	0.02727	0.0279	0.04717	0.07166	0.0752	0.07008	0.11238	0.08768	0.05096
6	0.05618	0.04534	0.0131	0.02262	0.08476	0.08833	0.06405	0.01186	0.02162	0.05079	0.09445	0.04589	0.05471	0.03453	0.02994	0.02008	0.01517	0.0233	0.02648	0.03769	0.04532	0.0156	0.03457	0.05489	0.07806	0.06497	0.01253	0.00115	0.00803	0.06763	0.02657	0.02029	0.02038	0.04565	0.07583	0.07483	0.07199	0.09755	0.0685	0.06445
6	0.10491	0.09412	0.03185	0.01413	0.10682	0.1237	0.10385	0.02015	0.03379	0.03282	0.11659	0.03733	0.10942	0.08892	0.08011	0.05764	0.03187	0.02067	0.01998	0.09752	0.11349	0.04408	0.06584	0.07819	0.08598	0.06379	0.011	0.00126	0.01317	0.10367	0.06416	0.05561	0.04979	0.05554	0.07707	0.08615	0.07734	0.14174	0.12008	0.04353
6	0.07852	0.06788	0.02261	0.00834	0.08771	0.09818	0.07297	0.01693	0.04084	0.03088	0.10067	0.02132	0.08042	0.05436	0.04843	0.03592	0.02388	0.01335	0.01053	0.08387	0.08504	0.04751	0.07406	0.08794	0.09056	0.05409	0.00696	0.00098	0.01428	0.11587	0.06325	0.05287	0.04856	0.07313	0.09155	0.07622	0.06172	0.1282	0.10611	0.03014
6	0.07983	0.07765	0.03267	0.0135	0.07873	0.09571	0.09	0.02447	0.04089	0.05646	0.08651	0.02936	0.09485	0.07559	0.06904	0.05167	0.03012	0.01875	0.01877	0.08846	0.10773	0.04716	0.06827	0.0749	0.08181	0.07258	0.01702	0.00106	0.00754	0.09508	0.06507	0.05723	0.05016	0.04871	0.07084	0.0835	0.08521	0.10962	0.10322	0.05112
6	0.14043	0.12636	0.04616	0.00891	0.12323	0.14065	0.117	0.02798	0.06488	0.04404	0.13625	0.02582	0.1381	0.10971	0.10998	0.08863	0.05665	0.03032	0.01732	0.14367	0.15744	0.0853	0.10763	0.10803	0.10501	0.07664	0.01309	0.0011	0.01533	0.14701	0.1073	0.09743	0.07768	0.07374	0.08803	0.09558	0.07618	0.16605	0.15562	0.03291
6	0.09354	0.0878	0.03585	0.00615	0.07991	0.09757	0.08511	0.02859	0.06752	0.04772	0.09378	0.01335	0.10175	0.08082	0.07564	0.06911	0.04995	0.03802	0.02795	0.10799	0.11586	0.06954	0.08977	0.09095	0.08399	0.06126	0.01445	0.0011	0.00901	0.14587	0.09365	0.07999	0.07083	0.0672	0.07204	0.07147	0.07248	0.16119	0.14822	0.03659
6	0.07457	0.05946	0.01493	0.01707	0.10103	0.09894	0.06837	0.01787	0.0511	0.02469	0.11497	0.02981	0.08045	0.06019	0.05389	0.05376	0.03535	0.02107	0.01898	0.07691	0.08612	0.05195	0.06917	0.06925	0.06092	0.04013	0.00754	0.00093	0.0095	0.13684	0.07246	0.0635	0.06069	0.05468	0.05193	0.04797	0.04502	0.12745	0.10979	0.01645
6	0.05525	0.04838	0.01436	0.01293	0.08415	0.08841	0.06588	0.02014	0.04725	0.04383	0.09401	0.02313	0.05915	0.04895	0.04153	0.04507	0.03277	0.02689	0.02121	0.05899	0.06879	0.0413	0.06483	0.07044	0.05876	0.03911	0.00908	0.00113	0.00639	0.10724	0.06264	0.05147	0.05496	0.05275	0.04777	0.04366	0.05559	0.12412	0.09298	0.03145
3	0.06509	0.06	0.03167	0.01025	0.1096	0.11236	0.09124	0.05221	0.02862	0.0761	0.12052	0.04499	0.08771	0.08172	0.07988	0.06699	0.05196	0.04977	0.04984	0.06088	0.07339	0.03069	0.05374	0.07354	0.08774	0.08461	0.02269	0.00201	0.01569	0.09712	0.04387	0.03391	0.03506	0.04958	0.0684	0.08536	0.09067	0.12151	0.07937	0.08362
3	0.03082	0.02802	0.01506	0.00596	0.05823	0.06448	0.05473	0.02821	0.0292	0.07552	0.06592	0.01659	0.04542	0.03311	0.03638	0.03568	0.02997	0.02663	0.03258	0.03055	0.0349	0.01931	0.02514	0.02944	0.04541	0.05599	0.02283	0.002	0.01079	0.04701	0.02489	0.02054	0.01219	0.01873	0.03563	0.05778	0.07627	0.07201	0.04326	0.08318
3	0.02779	0.02465	0.01235	0.00796	0.08142	0.08993	0.08088	0.05172	0.02695	0.08601	0.08766	0.03049	0.04194	0.03276	0.03207	0.02548	0.01967	0.02195	0.03392	0.02082	0.03065	0.01762	0.03406	0.05081	0.07411	0.08211	0.03288	0.00186	0.00633	0.04682	0.02569	0.01966	0.01757	0.03224	0.04813	0.07178	0.08773	0.0891	0.04508	0.10928
3	0.02464	0.02151	0.01109	0.01339	0.05456	0.05974	0.05582	0.03919	0.02654	0.08393	0.05968	0.04675	0.03549	0.03	0.02942	0.02569	0.02422	0.02401	0.03808	0.0199	0.0282	0.01722	0.02963	0.04557	0.06409	0.0673	0.026	0.00199	0.0059	0.04876	0.02532	0.02027	0.02007	0.03375	0.0442	0.06595	0.08218	0.07212	0.04105	0.10997
3	0.0256	0.02519	0.01858	0.01183	0.02538	0.02943	0.02578	0.01066	0.03589	0.08198	0.03235	0.02109	0.02655	0.02665	0.02909	0.03072	0.03012	0.0274	0.02533	0.02901	0.02915	0.01273	0.01702	0.01929	0.0237	0.02568	0.00927	0.00202	0.00949	0.02957	0.01403	0.01193	0.01296	0.01457	0.02267	0.03393	0.04569	0.05007	0.03906	0.08896
3	0.07136	0.06743	0.03612	0.00548	0.1002	0.12727	0.13007	0.07868	0.07428	0.20059	0.10544	0.02066	0.09173	0.07909	0.09006	0.08168	0.07751	0.07297	0.06279	0.06215	0.0826	0.05846	0.10091	0.12779	0.16543	0.16171	0.05446	0.00237	0.00682	0.08917	0.07411	0.05922	0.03964	0.07193	0.1024	0.13433	0.14366	0.14031	0.08426	0.21123
3	0.08006	0.07901	0.04338	0.00607	0.09179	0.11416	0.12043	0.07722	0.06266	0.14674	0.09389	0.02371	0.09015	0.07919	0.08173	0.07878	0.06823	0.06135	0.05756	0.06537	0.09616	0.05935	0.09743	0.11279	0.128	0.12888	0.04679	0.00227	0.00687	0.08555	0.07139	0.05871	0.05091	0.0592	0.07903	0.10364	0.11323	0.1211	0.0931	0.14415
3	0.06829	0.07224	0.04841	0.01451	0.08895	0.1074	0.10298	0.04165	0.06688	0.1312	0.09087	0.01329	0.06859	0.06079	0.0608	0.05072	0.0438	0.03081	0.0236	0.05257	0.07371	0.05289	0.0868	0.10214	0.11488	0.10458	0.04035	0.00338	0.00363	0.02816	0.05671	0.04677	0.03985	0.05823	0.0688	0.07469	0.08154	0.10103	0.06378	0.12156
3	0.06737	0.07049	0.04739	0.01527	0.08109	0.08978	0.07405	0.02678	0.05771	0.17118	0.08209	0.00984	0.06087	0.05387	0.0513	0.04921	0.03842	0.02349	0.01582	0.07331	0.07784	0.05866	0.09041	0.09826	0.09737	0.08297	0.02806	0.00361	0.01441	0.04777	0.05538	0.04868	0.0465	0.05173	0.06741	0.06945	0.06279	0.07125	0.04774	0.17768
3	0.08009	0.07994	0.04623	0.01298	0.07656	0.08979	0.07909	0.02639	0.05775	0.12082	0.08785	0.01303	0.07934	0.05507	0.05397	0.04584	0.03955	0.02211	0.01757	0.07751	0.08599	0.06384	0.08747	0.09067	0.09113	0.08111	0.03179	0.00367	0.00656	0.0465	0.06893	0.05948	0.04277	0.04869	0.05194	0.06413	0.06809	0.09698	0.07892	0.10815
3	0.06422	0.06305	0.03355	0.01028	0.08418	0.09484	0.07891	0.02624	0.04792	0.15085	0.09122	0.01167	0.07743	0.05387	0.05435	0.04648	0.03676	0.02262	0.01346	0.06563	0.07606	0.05456	0.08365	0.09111	0.1007	0.09418	0.0347	0.00332	0.00687	0.05989	0.05876	0.04655	0.03384	0.04353	0.06005	0.06829	0.07545	0.09091	0.05891	0.15182
3	0.04684	0.04071	0.01699	0.00451	0.04353	0.04963	0.04001	0.01245	0.03516	0.11948	0.05331	0.0077	0.05345	0.03529	0.0351	0.03501	0.02895	0.02059	0.01717	0.04336	0.04699	0.03496	0.04795	0.05135	0.05862	0.06354	0.02579	0.00243	0.00398	0.05551	0.04382	0.03579	0.02724	0.02725	0.04238	0.05713	0.06331	0.06175	0.05342	0.10562
3	0.02136	0.01756	0.00517	0.00873	0.0233	0.03049	0.02953	0.01137	0.01451	0.12874	0.02706	0.02138	0.04008	0.02146	0.0214	0.01933	0.01564	0.01702	0.01779	0.02114	0.02837	0.01843	0.02792	0.03448	0.05357	0.06599	0.02655	0.00233	0.00623	0.06169	0.02729	0.02159	0.01422	0.01577	0.03965	0.06044	0.06632	0.0441	0.03975	0.12927
3	0.05288	0.06015	0.03227	0.00815	0.08894	0.09791	0.06978	0.01712	0.03086	0.17842	0.09137	0.0082	0.08191	0.06448	0.06283	0.04834	0.03457	0.02284	0.01463	0.07866	0.0859	0.04049	0.06844	0.08408	0.10765	0.09768	0.02992	0.00297	0.00845	0.08304	0.04302	0.03416	0.0248	0.04077	0.07472	0.09385	0.08206	0.10619	0.05572	0.1916
3	0.01435	0.01573	0.01465	0.00994	0.00797	0.0099	0.01077	0.00603	0.03437	0.05646	0.00912	0.01005	0.0148	0.01418	0.01672	0.01818	0.01764	0.01546	0.01296	0.01906	0.01852	0.01073	0.01217	0.01191	0.01631	0.02048	0.00933	0.00147	0.00678	0.01229	0.01046	0.00931	0.00809	0.00788	0.01263	0.02901	0.03791	0.01465	0.01416	0.04505
3	0.14753	0.14449	0.06924	0.0058	0.12445	0.14399	0.12785	0.04095	0.09028	0.0675	0.13862	0.01241	0.17154	0.14331	0.13346	0.1256	0.09471	0.05274	0.02372	0.17542	0.18525	0.10194	0.12874	0.12245	0.10862	0.08817	0.02191	0.00163	0.01308	0.16057	0.12475	0.10973	0.097	0.07147	0.08316	0.09381	0.08527	0.18308	0.16991	0.04156
3	0.09933	0.09943	0.05529	0.00672	0.09901	0.11065	0.09616	0.03406	0.06096	0.07844	0.11143	0.00668	0.12057	0.09289	0.08694	0.07485	0.05652	0.03483	0.01536	0.106	0.11291	0.0643	0.09084	0.09723	0.09678	0.08298	0.02714	0.0022	0.0081	0.08368	0.07693	0.06385	0.05199	0.05749	0.06502	0.07218	0.07273	0.1342	0.10652	0.05277
3	0.08579	0.09636	0.07533	0.02433	0.08639	0.09664	0.08427	0.03278	0.07129	0.0994	0.09294	0.01845	0.09464	0.07895	0.07118	0.0668	0.04858	0.02232	0.01215	0.0969	0.09802	0.05855	0.08633	0.09528	0.09809	0.08519	0.02831	0.00293	0.00413	0.02194	0.06381	0.05162	0.04979	0.05235	0.06291	0.06607	0.06265	0.10738	0.08923	0.05945
3	0.09526	0.09166	0.04324	0.00523	0.12451	0.13417	0.11252	0.03583	0.06101	0.09006	0.1373	0.01179	0.12442	0.10046	0.09327	0.07668	0.05556	0.03703	0.02235	0.09683	0.1112	0.05337	0.07886	0.08595	0.08686	0.07609	0.02542	0.00195	0.00779	0.08977	0.07029	0.06008	0.0538	0.05046	0.06724	0.07013	0.07907	0.15924	0.11756	0.06573
3	0.07323	0.07246	0.03627	0.00579	0.10187	0.1129	0.09903	0.0349	0.06269	0.12161	0.11442	0.01174	0.10839	0.08318	0.07867	0.06818	0.0553	0.03501	0.02001	0.08247	0.09476	0.04958	0.07394	0.08245	0.08637	0.07615	0.0248	0.00184	0.00726	0.08687	0.06515	0.05557	0.04849	0.05677	0.06352	0.0707	0.08089	0.14118	0.10666	0.09574
3	0.0393	0.04293	0.01944	0.0052	0.0908	0.09038	0.05162	0.01067	0.02451	0.17151	0.10069	0.00691	0.07968	0.06019	0.05616	0.03501	0.02303	0.01663	0.01791	0.07003	0.06629	0.02929	0.05072	0.06723	0.08985	0.07695	0.01856	0.00183	0.01484	0.09107	0.03217	0.02533	0.0173	0.03411	0.07461	0.09757	0.07534	0.1049	0.04226	0.19378
3	0.07495	0.07326	0.02541	0.00437	0.09627	0.11519	0.08922	0.02482	0.04904	0.17804	0.11669	0.00973	0.10878	0.07331	0.06511	0.03831	0.01625	0.01873	0.02555	0.09947	0.10886	0.05844	0.09326	0.11327	0.12859	0.09262	0.02118	0.00149	0.01491	0.17435	0.07451	0.06021	0.04221	0.07298	0.11218	0.09972	0.08471	0.17434	0.12461	0.18079
3	0.13683	0.14173	0.05358	0.00516	0.18331	0.21581	0.17809	0.0602	0.07905	0.20327	0.20674	0.01181	0.17884	0.13017	0.11527	0.07142	0.04719	0.02894	0.02585	0.17025	0.19861	0.09974	0.16022	0.18607	0.19102	0.12603	0.02152	0.00115	0.01205	0.23722	0.12888	0.10185	0.07602	0.12204	0.16553	0.15886	0.11685	0.30174	0.21059	0.20881
3	0.03785	0.03386	0.01444	0.0035	0.03228	0.03698	0.028	0.00926	0.02101	0.02938	0.03947	0.00635	0.03229	0.02282	0.01667	0.01397	0.0109	0.012	0.01202	0.04598	0.044	0.02802	0.04196	0.04438	0.03996	0.02563	0.00738	0.00153	0.00594	0.05423	0.03452	0.028	0.03384	0.03298	0.04103	0.03743	0.02744	0.05713	0.05214	0.02775
3	0.0457	0.05434	0.04202	0.01401	0.04431	0.05304	0.04665	0.01968	0.03874	0.05052	0.04856	0.01533	0.06113	0.04899	0.03612	0.0288	0.02308	0.01506	0.01154	0.08616	0.07805	0.03691	0.0694	0.07869	0.06789	0.04493	0.01546	0.00302	0.0054	0.03321	0.04045	0.03099	0.04712	0.05219	0.05342	0.04948	0.04132	0.08185	0.06937	0.0378
3	0.06681	0.07194	0.04373	0.0078	0.0577	0.06951	0.06282	0.02676	0.04073	0.09205	0.06225	0.0089	0.0766	0.05756	0.04243	0.03611	0.02609	0.0172	0.01816	0.09673	0.09353	0.05102	0.08423	0.09019	0.07719	0.05144	0.01297	0.0019	0.00769	0.06097	0.06411	0.04953	0.06598	0.06061	0.06915	0.06584	0.05836	0.1139	0.10429	0.10375
5	0.02801	0.02442	0.01144	0.0038	0.04522	0.04452	0.02806	0.00586	0.01754	0.05683	0.04805	0.0081	0.02563	0.01651	0.0169	0.01416	0.01288	0.01356	0.01442	0.02382	0.02216	0.01726	0.02435	0.02992	0.03812	0.04391	0.01049	0.00135	0.00813	0.02404	0.02216	0.01832	0.01323	0.01792	0.03624	0.05599	0.05164	0.04734	0.03068	0.04746
5	0.10767	0.10725	0.05399	0.00523	0.09523	0.10685	0.08759	0.02138	0.05805	0.06047	0.10059	0.00944	0.10469	0.08263	0.07287	0.06199	0.04021	0.02046	0.01382	0.12105	0.11838	0.07261	0.09928	0.10232	0.08958	0.06671	0.01309	0.00121	0.01651	0.09428	0.08837	0.07474	0.06798	0.0579	0.0714	0.08282	0.06675	0.11663	0.11164	0.04627
5	0.06122	0.06539	0.04591	0.0133	0.05959	0.06194	0.04771	0.01527	0.04031	0.06139	0.06143	0.01148	0.05926	0.04715	0.04594	0.04357	0.03998	0.02158	0.01054	0.07051	0.0657	0.04245	0.05785	0.0661	0.06829	0.05285	0.01416	0.00198	0.0102	0.04568	0.04552	0.03676	0.03005	0.03607	0.04959	0.05301	0.0476	0.06432	0.05058	0.04365
5	0.04541	0.04571	0.02815	0.00967	0.02811	0.03288	0.02669	0.00989	0.03047	0.04047	0.03478	0.01217	0.05181	0.04385	0.04331	0.04171	0.038	0.0293	0.0211	0.06338	0.05791	0.03421	0.04015	0.03674	0.03142	0.01947	0.00461	0.00164	0.00859	0.05871	0.038	0.03284	0.02941	0.02714	0.02666	0.0318	0.03262	0.05665	0.05818	0.03372
5	0.0087	0.00941	0.01272	0.02232	0.00941	0.00863	0.00934	0.01431	0.00651	0.01037	0.0125	0.03965	0.01176	0.01116	0.012	0.01215	0.01289	0.0139	0.01557	0.01247	0.01068	0.00993	0.00975	0.01001	0.01244	0.0145	0.01805	0.01138	0.02276	0.01994	0.00889	0.0094	0.01003	0.01018	0.01679	0.02862	0.03006	0.01468	0.01048	0.04092
5	0.01671	0.01693	0.01062	0.00469	0.01898	0.01848	0.01258	0.00872	0.01136	0.02376	0.02579	0.00868	0.01602	0.01379	0.01299	0.01278	0.01315	0.01102	0.01095	0.02696	0.01758	0.01655	0.01882	0.01769	0.0149	0.01001	0.00431	0.00207	0.01098	0.01522	0.01914	0.01874	0.0177	0.01391	0.01735	0.01696	0.01478	0.03301	0.02198	0.0465
5	0.01274	0.01174	0.00625	0.0064	0.01504	0.01802	0.01287	0.00517	0.01063	0.01724	0.02103	0.01207	0.01382	0.01083	0.00861	0.00882	0.00975	0.01339	0.01556	0.0186	0.01744	0.0091	0.01901	0.02702	0.02912	0.0187	0.00472	0.00188	0.01852	0.026	0.01176	0.00981	0.01436	0.02533	0.03324	0.03489	0.03069	0.02737	0.01462	0.04007
5	0.04182	0.04312	0.0191	0.00423	0.07587	0.08433	0.05572	0.00933	0.02652	0.02083	0.08511	0.00923	0.05519	0.04153	0.03416	0.0257	0.01783	0.0098	0.01284	0.06335	0.05502	0.02866	0.0472	0.05617	0.06348	0.04244	0.00598	0.00154	0.01246	0.06195	0.03549	0.03128	0.03629	0.03358	0.06665	0.06107	0.04456	0.10317	0.06265	0.03583
5	0.03625	0.03526	0.01524	0.00481	0.04921	0.05308	0.03406	0.00614	0.0167	0.01847	0.05827	0.0107	0.03524	0.02831	0.02884	0.02535	0.0182	0.00966	0.01381	0.04407	0.03977	0.02442	0.03111	0.03364	0.04552	0.03478	0.00613	0.00155	0.00839	0.03413	0.03093	0.02749	0.02143	0.02378	0.04803	0.05217	0.03847	0.0735	0.04875	0.03375
5	0.04624	0.04626	0.02167	0.00451	0.06103	0.07023	0.04951	0.01131	0.03922	0.03227	0.07494	0.00835	0.05961	0.04193	0.03575	0.02724	0.01785	0.01163	0.01237	0.06589	0.06043	0.02915	0.04858	0.05873	0.06117	0.0346	0.00523	0.0017	0.01062	0.07028	0.03605	0.03031	0.0331	0.03806	0.06394	0.05565	0.03977	0.10042	0.06879	0.03282
5	0.09197	0.09786	0.07087	0.02653	0.04009	0.05285	0.04784	0.01744	0.06236	0.04574	0.0571	0.02258	0.09336	0.08151	0.07382	0.06884	0.06107	0.04659	0.0269	0.12117	0.10776	0.07292	0.08853	0.08408	0.07051	0.0421	0.00821	0.00171	0.02301	0.08699	0.07119	0.06079	0.05471	0.04851	0.06355	0.06154	0.04983	0.11069	0.08485	0.04008
5	0.00831	0.00929	0.00843	0.00984	0.01481	0.01651	0.01537	0.00697	0.01071	0.06947	0.01364	0.01342	0.01344	0.01308	0.01274	0.01489	0.01781	0.02374	0.03276	0.01754	0.017	0.00796	0.01827	0.02957	0.03752	0.02781	0.00656	0.00119	0.00661	0.02334	0.01154	0.00833	0.01041	0.02479	0.0429	0.05652	0.05208	0.02249	0.01273	0.12315
5	0.01486	0.01699	0.01159	0.0166	0.02073	0.02528	0.02496	0.00981	0.02736	0.08356	0.02127	0.0278	0.02378	0.01897	0.01847	0.01562	0.01488	0.01893	0.03357	0.02603	0.02799	0.01222	0.02087	0.02809	0.03637	0.02882	0.00594	0.00118	0.00535	0.03898	0.01961	0.01532	0.01537	0.02728	0.04652	0.06316	0.05842	0.03464	0.02235	0.1267
5	0.03346	0.04276	0.03562	0.0091	0.03689	0.03841	0.03028	0.0111	0.02245	0.07459	0.03676	0.00807	0.04205	0.03666	0.03527	0.03291	0.02594	0.0158	0.0122	0.06902	0.05281	0.03228	0.05144	0.05829	0.05849	0.04107	0.01236	0.00262	0.01124	0.01695	0.03533	0.02861	0.02976	0.03775	0.04839	0.04779	0.04264	0.05072	0.03755	0.10305
5	0.03177	0.03014	0.01763	0.00623	0.02745	0.03056	0.02059	0.00745	0.01346	0.03007	0.03842	0.00789	0.02727	0.02133	0.02014	0.01783	0.01748	0.01508	0.0159	0.04071	0.03439	0.02511	0.03157	0.0325	0.02888	0.01936	0.0056	0.00161	0.01129	0.02984	0.02865	0.02304	0.01717	0.02347	0.02599	0.03117	0.02945	0.05697	0.03778	0.05233
5	0.04647	0.04303	0.01472	0.00672	0.06535	0.06738	0.04434	0.01149	0.01881	0.14873	0.07073	0.01507	0.04935	0.03105	0.02908	0.02082	0.01791	0.02006	0.02623	0.04982	0.04835	0.02835	0.04423	0.05537	0.07078	0.06158	0.01456	0.00169	0.00556	0.05772	0.03692	0.02836	0.01942	0.04293	0.07611	0.09504	0.06993	0.07685	0.04788	0.17595
5	0.12844	0.13093	0.05426	0.00846	0.07225	0.09734	0.10252	0.04304	0.06632	0.16277	0.08771	0.02246	0.13896	0.12237	0.10639	0.08325	0.05374	0.03122	0.03229	0.16664	0.16931	0.06886	0.11675	0.13742	0.13155	0.07676	0.01082	0.00118	0.01127	0.15274	0.09346	0.07623	0.0829	0.11386	0.12835	0.12753	0.0878	0.17675	0.16245	0.18817
5	0.10466	0.0881	0.02948	0.00659	0.08584	0.10285	0.08463	0.02715	0.04951	0.08573	0.11024	0.01288	0.08092	0.04954	0.04323	0.03118	0.02325	0.02341	0.03082	0.09108	0.09749	0.08293	0.10292	0.10209	0.08176	0.04403	0.00736	0.00116	0.05525	0.13693	0.10577	0.08674	0.06757	0.08282	0.0898	0.08355	0.06276	0.18017	0.14409	0.11813
5	0.05617	0.05581	0.03284	0.00919	0.05601	0.05986	0.04109	0.01253	0.02488	0.05145	0.06844	0.00973	0.04765	0.03572	0.03162	0.02477	0.02294	0.02098	0.01444	0.0705	0.06218	0.04436	0.05924	0.06112	0.05149	0.02807	0.00579	0.00158	0.01821	0.0536	0.04801	0.03931	0.03153	0.04562	0.05049	0.04307	0.03584	0.09401	0.07134	0.06505
5	0.07464	0.08876	0.0889	0.06031	0.07949	0.08688	0.06969	0.02901	0.04972	0.02086	0.07948	0.04812	0.07443	0.0746	0.07379	0.07161	0.07025	0.06126	0.04134	0.09393	0.08784	0.05965	0.08149	0.08961	0.08657	0.06144	0.01459	0.0017	0.00998	0.03456	0.04796	0.04304	0.0415	0.05295	0.05197	0.05775	0.05113	0.06483	0.04115	0.01373
5	0.0306	0.03488	0.03092	0.01705	0.02852	0.02814	0.01984	0.00729	0.01776	0.01863	0.03432	0.01549	0.0282	0.02787	0.0272	0.03001	0.03026	0.02759	0.01527	0.04361	0.03428	0.02335	0.0307	0.0325	0.03231	0.02697	0.00724	0.00162	0.00925	0.01748	0.02123	0.01858	0.01614	0.01654	0.02401	0.02441	0.02713	0.0389	0.02755	0.01879
5	0.06318	0.07669	0.07085	0.0389	0.06761	0.07236	0.05812	0.02463	0.04	0.04313	0.0748	0.03469	0.07051	0.0748	0.07316	0.0783	0.07335	0.05767	0.03504	0.09682	0.08486	0.04843	0.06394	0.0662	0.06668	0.05784	0.01875	0.004	0.01235	0.05759	0.04229	0.0384	0.03387	0.03208	0.03986	0.05143	0.04775	0.08409	0.05218	0.03932
5	0.11494	0.13563	0.10481	0.03552	0.09984	0.12555	0.1234	0.05741	0.08479	0.13278	0.10666	0.02694	0.13586	0.14371	0.13897	0.12709	0.0994	0.08161	0.06253	0.16652	0.16477	0.09103	0.12535	0.1288	0.11314	0.07047	0.01218	0.00181	0.01053	0.098	0.08661	0.07693	0.06798	0.07358	0.09273	0.08676	0.07164	0.1686	0.127	0.1259
5	0.01389	0.01846	0.02034	0.01343	0.01143	0.01269	0.01345	0.00786	0.01295	0.02609	0.01443	0.01358	0.01513	0.02047	0.02093	0.02412	0.02396	0.02544	0.02103	0.03031	0.02298	0.01084	0.01529	0.0164	0.01705	0.01601	0.00695	0.00294	0.00607	0.01388	0.00957	0.00879	0.01006	0.01057	0.01368	0.01745	0.01874	0.02497	0.01767	0.02809
5	0.08086	0.09942	0.08471	0.02564	0.08043	0.10192	0.10079	0.04602	0.07118	0.1082	0.07746	0.018	0.07215	0.08061	0.08234	0.07899	0.0686	0.06279	0.05917	0.10166	0.09916	0.06202	0.08493	0.09634	0.11579	0.0941	0.01719	0.00285	0.01095	0.02631	0.05514	0.05275	0.04998	0.05451	0.10116	0.10059	0.09274	0.10531	0.06554	0.13756
5	0.04162	0.04722	0.03601	0.01231	0.03102	0.0358	0.02677	0.00803	0.02978	0.03424	0.03635	0.01029	0.03836	0.03927	0.0393	0.03811	0.03409	0.02516	0.01789	0.06477	0.05151	0.03056	0.04361	0.04641	0.04352	0.02935	0.00604	0.00211	0.00895	0.02658	0.02921	0.02631	0.02693	0.02731	0.02967	0.03371	0.02828	0.04881	0.0423	0.04451
5	0.12571	0.15631	0.12266	0.02279	0.06709	0.0913	0.1026	0.04008	0.11143	0.17056	0.07424	0.0158	0.13744	0.15547	0.15052	0.14922	0.11769	0.07296	0.05659	0.22666	0.20752	0.10017	0.13961	0.1365	0.11428	0.06819	0.01178	0.00241	0.01368	0.08988	0.09438	0.08729	0.08607	0.08698	0.09441	0.08414	0.05152	0.15171	0.14443	0.16587
5	0.00865	0.0096	0.0074	0.00372	0.00675	0.00763	0.00851	0.00632	0.00929	0.03626	0.00708	0.00516	0.00891	0.01068	0.01153	0.01029	0.01132	0.0111	0.01128	0.0161	0.01329	0.00773	0.01101	0.01301	0.01267	0.00882	0.00355	0.00207	0.00638	0.01053	0.00763	0.00713	0.00762	0.01163	0.01424	0.01683	0.01482	0.01158	0.01132	0.06053
4	0.11143	0.13026	0.10047	0.01352	0.10985	0.12367	0.1289	0.08669	0.06133	0.10357	0.11881	0.01065	0.1215	0.13278	0.12569	0.12133	0.11161	0.08579	0.04542	0.16417	0.15731	0.06905	0.10992	0.12713	0.14052	0.11139	0.02421	0.00359	0.02364	0.04563	0.07377	0.06242	0.05765	0.06839	0.10547	0.11615	0.10817	0.15738	0.13464	0.12833
4	0.08483	0.09555	0.07155	0.01264	0.07734	0.08707	0.09034	0.05465	0.044	0.09795	0.08363	0.01243	0.08644	0.08838	0.08532	0.08265	0.07103	0.06462	0.04469	0.11905	0.11112	0.0508	0.07661	0.08742	0.09753	0.07314	0.01419	0.00513	0.02758	0.03154	0.05393	0.04469	0.03784	0.04718	0.07657	0.0918	0.08967	0.11578	0.09919	0.13544
4	0.14549	0.15554	0.10482	0.01287	0.09573	0.12448	0.1542	0.12113	0.10636	0.15641	0.08903	0.00908	0.13865	0.12511	0.11799	0.10178	0.08217	0.04657	0.03266	0.14116	0.15325	0.09504	0.13355	0.1423	0.13744	0.09214	0.0152	0.0034	0.02048	0.06991	0.09888	0.08515	0.07523	0.08061	0.10784	0.10641	0.09685	0.12639	0.13112	0.13444
4	0.08722	0.10687	0.10826	0.03778	0.0774	0.08964	0.10038	0.07912	0.07327	0.10515	0.07493	0.02706	0.06688	0.08127	0.08029	0.08398	0.07574	0.06954	0.04799	0.11613	0.10215	0.06842	0.10313	0.11304	0.12271	0.10362	0.02891	0.003	0.01357	0.01298	0.05811	0.05158	0.04592	0.05751	0.09147	0.10086	0.09647	0.09769	0.07809	0.09736
4	0.08767	0.09656	0.06128	0.00975	0.08156	0.10369	0.11143	0.06971	0.04619	0.08653	0.08046	0.01979	0.10694	0.09969	0.09176	0.08305	0.06358	0.02555	0.01998	0.09925	0.11874	0.04796	0.07411	0.08016	0.07551	0.04709	0.00861	0.00428	0.0131	0.05335	0.05722	0.04946	0.04662	0.05031	0.06395	0.05651	0.04961	0.11412	0.10572	0.09153
4	0.11462	0.12023	0.07347	0.00938	0.10006	0.12441	0.13938	0.09633	0.08195	0.11687	0.09989	0.00826	0.1246	0.11291	0.10215	0.0746	0.03806	0.0181	0.0115	0.11321	0.12588	0.0802	0.11296	0.12007	0.10688	0.06517	0.00784	0.00427	0.02596	0.08506	0.08424	0.07197	0.06725	0.07154	0.09276	0.08434	0.06975	0.11951	0.10355	0.1024
4	0.02326	0.02199	0.01481	0.00994	0.03928	0.03041	0.01572	0.0115	0.01345	0.04003	0.05371	0.02591	0.03327	0.03335	0.03335	0.02783	0.02601	0.02533	0.02267	0.04388	0.02705	0.01166	0.01378	0.0141	0.01278	0.01406	0.02506	0.02233	0.0288	0.03879	0.01417	0.01178	0.01219	0.01119	0.0112	0.01772	0.01951	0.0536	0.02954	0.10304
4	0.0303	0.02832	0.02205	0.01295	0.03591	0.03061	0.01443	0.0038	0.0175	0.04392	0.04415	0.00881	0.03307	0.03236	0.03386	0.0304	0.0288	0.02816	0.02565	0.04422	0.03138	0.01806	0.02082	0.02049	0.01615	0.01075	0.00994	0.00641	0.01208	0.02	0.01783	0.01541	0.01795	0.01923	0.02186	0.01994	0.02901	0.03457	0.02185	0.05259
4	0.0187	0.01459	0.00728	0.0064	0.03539	0.02486	0.00893	0.00423	0.01185	0.05396	0.04691	0.01743	0.02052	0.02072	0.02002	0.01644	0.01287	0.00996	0.00935	0.02958	0.0165	0.00782	0.00899	0.00984	0.00796	0.0082	0.01718	0.01691	0.01187	0.02441	0.00994	0.00911	0.01091	0.01243	0.00984	0.00819	0.0105	0.03525	0.01802	0.07905
4	0.0284	0.02623	0.01699	0.00681	0.04736	0.04048	0.02323	0.01023	0.01016	0.02484	0.05224	0.01614	0.03587	0.03515	0.03573	0.02968	0.02479	0.02435	0.02005	0.03497	0.02926	0.01227	0.01609	0.01859	0.01897	0.01709	0.00849	0.00666	0.01725	0.03434	0.01513	0.01277	0.01405	0.01579	0.01758	0.024	0.0256	0.04506	0.0279	0.03016
4	0.03335	0.02506	0.00912	0.0143	0.05268	0.04161	0.01567	0.00623	0.01098	0.05607	0.06133	0.04385	0.02191	0.02274	0.02043	0.01544	0.01194	0.01121	0.01163	0.0424	0.02286	0.0081	0.01082	0.01332	0.01142	0.00811	0.01367	0.01319	0.01495	0.04409	0.01314	0.0115	0.01433	0.01745	0.0128	0.01076	0.00912	0.05388	0.03019	0.07504
4	0.03522	0.03674	0.02868	0.01174	0.03732	0.04033	0.03198	0.0152	0.02551	0.04145	0.04161	0.01234	0.04793	0.04374	0.04395	0.04047	0.03926	0.0328	0.02665	0.04631	0.0444	0.02218	0.02647	0.02621	0.02617	0.02396	0.00995	0.00325	0.01517	0.03866	0.02379	0.02084	0.01652	0.0191	0.02437	0.03512	0.03984	0.04799	0.03666	0.04185
1	0.05588	0.05453	0.04071	0.0268	0.0449	0.05124	0.0399	0.0135	0.04085	0.02792	0.04938	0.03064	0.04404	0.03749	0.03644	0.03215	0.02453	0.01454	0.00904	0.05177	0.05006	0.04695	0.05648	0.05389	0.04737	0.03369	0.01372	0.00275	0.0113	0.02405	0.04042	0.03743	0.03033	0.02869	0.02963	0.02405	0.01864	0.0392	0.02818	0.02276
1	0.07847	0.09007	0.08103	0.04212	0.07058	0.08124	0.06978	0.03072	0.06632	0.06072	0.08233	0.03804	0.08172	0.07335	0.07296	0.07128	0.06069	0.03504	0.01448	0.09809	0.09088	0.06075	0.08869	0.09909	0.10042	0.07903	0.02435	0.00368	0.0096	0.03547	0.05605	0.04623	0.03969	0.05513	0.06514	0.05879	0.04987	0.09029	0.05589	0.03377
1	0.11207	0.12017	0.10248	0.05705	0.08171	0.09524	0.08186	0.03455	0.07279	0.03761	0.08954	0.04732	0.08158	0.07539	0.07291	0.07609	0.06533	0.03955	0.01901	0.10646	0.10173	0.08303	0.11035	0.11247	0.09338	0.06234	0.01887	0.0037	0.00854	0.02462	0.0754	0.06518	0.06738	0.06377	0.05606	0.05004	0.03672	0.09117	0.07699	0.0208
1	0.09143	0.09856	0.07663	0.03109	0.08051	0.09052	0.07728	0.0286	0.07372	0.09219	0.08798	0.02671	0.07933	0.06619	0.06147	0.06004	0.04876	0.02163	0.01053	0.09526	0.09122	0.06646	0.09581	0.10353	0.10261	0.08018	0.02645	0.00343	0.00602	0.01936	0.06889	0.05676	0.05529	0.05791	0.06303	0.06121	0.05656	0.09752	0.08177	0.06412
1	0.05477	0.06624	0.06133	0.03479	0.03753	0.04474	0.0413	0.02105	0.04621	0.0518	0.04589	0.03784	0.05412	0.05037	0.04146	0.04229	0.03616	0.02725	0.01515	0.09188	0.07854	0.04498	0.0729	0.07813	0.06698	0.04956	0.01924	0.00428	0.00767	0.02806	0.0415	0.03272	0.04373	0.04476	0.04423	0.04283	0.04055	0.07748	0.0658	0.04136
1	0.06805	0.07028	0.04905	0.01953	0.07395	0.07885	0.06003	0.02018	0.05128	0.02257	0.07967	0.01904	0.06949	0.06196	0.0603	0.05862	0.05121	0.04329	0.02456	0.0763	0.07406	0.05463	0.06854	0.06741	0.06037	0.04156	0.0095	0.00135	0.01301	0.05196	0.05322	0.04656	0.04079	0.04067	0.04218	0.04677	0.03759	0.08725	0.06173	0.01835
1	0.05304	0.05477	0.03605	0.01266	0.048	0.05326	0.04085	0.01242	0.03809	0.03521	0.05673	0.01349	0.06182	0.05712	0.05451	0.05411	0.05196	0.0474	0.03612	0.07176	0.06558	0.04248	0.05225	0.04873	0.03827	0.02263	0.01081	0.00449	0.02243	0.05733	0.04356	0.0376	0.03654	0.03148	0.04078	0.04246	0.03565	0.07595	0.0587	0.03631
1	0.12225	0.13235	0.10084	0.04646	0.11958	0.13821	0.1179	0.04642	0.07646	0.04295	0.12417	0.04458	0.12782	0.11685	0.11037	0.09983	0.08339	0.06583	0.03772	0.14381	0.13987	0.09736	0.12616	0.1254	0.11162	0.07577	0.01976	0.00229	0.02598	0.09427	0.08916	0.07989	0.07259	0.07104	0.07853	0.07055	0.06642	0.14291	0.09819	0.03306
1	0.08317	0.08129	0.04881	0.01114	0.03621	0.0426	0.03606	0.01235	0.05153	0.02692	0.04707	0.00961	0.07828	0.06186	0.06091	0.05465	0.04093	0.02606	0.01341	0.10096	0.0913	0.06395	0.0709	0.05962	0.04824	0.03577	0.01009	0.00182	0.00804	0.07286	0.07054	0.06106	0.04746	0.0371	0.04143	0.04554	0.03687	0.08263	0.09328	0.01537
1	0.08289	0.09501	0.07686	0.03279	0.06282	0.07943	0.07572	0.02778	0.05566	0.03621	0.06697	0.02841	0.06986	0.06555	0.0576	0.05753	0.05193	0.04333	0.02997	0.09836	0.09751	0.06219	0.08384	0.07712	0.06141	0.03845	0.01073	0.00219	0.00948	0.02416	0.06	0.05202	0.05166	0.05023	0.04976	0.04517	0.04692	0.10069	0.08453	0.02108
1	0.01229	0.01646	0.01617	0.00847	0.0102	0.01132	0.01052	0.00674	0.01312	0.03411	0.01336	0.00963	0.01867	0.02124	0.01725	0.01807	0.01547	0.01149	0.01133	0.02801	0.02354	0.01301	0.01843	0.01927	0.01707	0.01463	0.00765	0.00302	0.01439	0.01148	0.0121	0.01181	0.01621	0.01338	0.01325	0.01626	0.01557	0.02531	0.02103	0.04338
1	0.04488	0.04979	0.05154	0.04539	0.06673	0.06508	0.0468	0.02145	0.02509	0.00701	0.05792	0.03982	0.04289	0.04117	0.03879	0.03723	0.03224	0.0306	0.02627	0.04781	0.0485	0.03566	0.04716	0.05185	0.05186	0.0425	0.01216	0.00201	0.00604	0.01941	0.02662	0.02428	0.02587	0.03013	0.0396	0.03664	0.03251	0.02508	0.01366	0.00546
1	0.0543	0.05687	0.05066	0.03784	0.07683	0.07835	0.05974	0.02269	0.0274	0.01097	0.07047	0.0391	0.05034	0.04599	0.04452	0.03422	0.02757	0.02308	0.01702	0.05747	0.0547	0.03785	0.04957	0.05741	0.06218	0.0476	0.01378	0.00195	0.01381	0.02752	0.02915	0.02601	0.02191	0.03446	0.04472	0.03962	0.03346	0.03786	0.01919	0.00448
1	0.0706	0.07696	0.06536	0.03871	0.07318	0.08839	0.07837	0.02743	0.02598	0.01142	0.07567	0.02565	0.06598	0.05967	0.05622	0.04644	0.03763	0.0311	0.02845	0.07669	0.07296	0.05584	0.07003	0.06868	0.05845	0.03649	0.00703	0.00113	0.01573	0.01731	0.04644	0.04374	0.0403	0.04653	0.04828	0.03802	0.03754	0.07033	0.0474	0.01461
1	0.05146	0.05598	0.05239	0.04038	0.06355	0.07147	0.05995	0.02836	0.02139	0.01233	0.06485	0.0365	0.04951	0.0472	0.04571	0.03578	0.0314	0.03035	0.03202	0.05118	0.04961	0.0432	0.05808	0.06267	0.05629	0.03485	0.00992	0.00144	0.01049	0.0194	0.0341	0.03087	0.03167	0.04501	0.03888	0.03389	0.02615	0.04486	0.02374	0.02027
1	0.08686	0.10076	0.09742	0.06754	0.09288	0.10777	0.09076	0.04175	0.05444	0.0107	0.09215	0.05825	0.08147	0.07764	0.07551	0.06998	0.06509	0.05341	0.03785	0.08772	0.09226	0.07032	0.09601	0.10304	0.09468	0.06111	0.0175	0.00304	0.00661	0.02452	0.05826	0.05087	0.04841	0.06474	0.06285	0.04664	0.03826	0.07222	0.04523	0.00781
1	0.08712	0.08708	0.0703	0.0453	0.06547	0.07164	0.05658	0.02399	0.05387	0.01916	0.07184	0.04354	0.06743	0.05928	0.05908	0.05338	0.04507	0.0302	0.01713	0.07878	0.07505	0.06917	0.0807	0.0769	0.06371	0.04106	0.01404	0.00268	0.01366	0.03307	0.05877	0.05388	0.04593	0.04648	0.04214	0.03195	0.02581	0.0596	0.047	0.0118
1	0.10596	0.12981	0.12096	0.06578	0.0844	0.10325	0.09968	0.05015	0.08009	0.08476	0.09247	0.06117	0.12299	0.12843	0.12287	0.11411	0.0945	0.08029	0.05464	0.1619	0.14863	0.08448	0.11444	0.11582	0.10798	0.08015	0.02387	0.00454	0.01591	0.07821	0.07399	0.06532	0.06019	0.05995	0.07241	0.07777	0.06223	0.14582	0.10105	0.07593
1	0.078	0.08874	0.07209	0.03654	0.06604	0.0856	0.08528	0.03939	0.06542	0.04337	0.06775	0.03267	0.09316	0.0949	0.09077	0.07466	0.06397	0.06282	0.05093	0.10138	0.09931	0.06625	0.08372	0.08228	0.0691	0.0373	0.00735	0.00122	0.03227	0.06944	0.05609	0.05423	0.04575	0.06159	0.06104	0.05485	0.04242	0.0975	0.05999	0.03081
1	0.04751	0.0608	0.06061	0.03764	0.04567	0.05576	0.04916	0.02026	0.04087	0.03438	0.0499	0.03505	0.061	0.07523	0.08217	0.08878	0.088	0.0883	0.07256	0.0841	0.07433	0.03723	0.0481	0.04883	0.04605	0.02781	0.00576	0.00189	0.02395	0.04105	0.02942	0.02732	0.02293	0.03108	0.04373	0.05236	0.04982	0.06739	0.04349	0.02563
1	0.04607	0.05679	0.05434	0.03674	0.05244	0.05661	0.04981	0.02769	0.0529	0.0297	0.0601	0.04109	0.05696	0.06436	0.06082	0.05594	0.05119	0.04172	0.03208	0.07037	0.0652	0.03768	0.05344	0.05507	0.04713	0.03545	0.01371	0.00228	0.01873	0.04024	0.0287	0.02729	0.03117	0.03424	0.02895	0.0329	0.02972	0.06589	0.03339	0.01454
1	0.09416	0.11246	0.09074	0.02192	0.05423	0.07828	0.11173	0.098	0.08426	0.09117	0.04918	0.01669	0.09503	0.09534	0.08861	0.07486	0.05768	0.05478	0.04671	0.10413	0.12111	0.06658	0.10089	0.11273	0.11925	0.09663	0.02135	0.00216	0.00928	0.03649	0.06324	0.05674	0.05473	0.06662	0.09044	0.10378	0.09453	0.08778	0.08804	0.0902
1	0.16544	0.19419	0.16896	0.06337	0.08629	0.10589	0.12715	0.10807	0.12705	0.14762	0.07658	0.04554	0.15312	0.15093	0.15458	0.14623	0.1204	0.10635	0.07007	0.20031	0.19593	0.12659	0.16921	0.17647	0.17888	0.13716	0.03144	0.002	0.00959	0.07437	0.10972	0.10034	0.08018	0.09114	0.12921	0.13205	0.11814	0.10535	0.12385	0.13252
1	0.1735	0.18598	0.13985	0.05901	0.18361	0.21184	0.19033	0.09163	0.11749	0.10209	0.1857	0.04827	0.18466	0.14766	0.14118	0.12226	0.10614	0.09157	0.07398	0.18101	0.18727	0.13039	0.16848	0.17937	0.18245	0.13364	0.03052	0.00214	0.01479	0.13001	0.11419	0.10479	0.08585	0.09866	0.12282	0.12155	0.09833	0.1792	0.10932	0.09013
1	0.16109	0.17187	0.12147	0.04257	0.14609	0.17705	0.16977	0.08735	0.13241	0.12178	0.15547	0.03441	0.16644	0.14078	0.12583	0.09543	0.05924	0.04308	0.0328	0.17697	0.18069	0.12496	0.16735	0.17716	0.1655	0.11617	0.02864	0.00233	0.02676	0.1401	0.1148	0.10495	0.09621	0.10231	0.12322	0.11461	0.09195	0.19098	0.1174	0.09408
1	0.10163	0.1291	0.1161	0.05145	0.03805	0.06397	0.08167	0.04457	0.08953	0.07565	0.04481	0.05197	0.11526	0.13907	0.13886	0.1274	0.09211	0.06768	0.0483	0.17434	0.15881	0.08139	0.1131	0.11403	0.10145	0.06462	0.01452	0.00232	0.02565	0.08051	0.07087	0.06062	0.05132	0.06451	0.07739	0.08381	0.07918	0.12655	0.10417	0.06254
1	0.11436	0.12926	0.08455	0.00646	0.12152	0.14426	0.12322	0.02846	0.09546	0.14604	0.12657	0.00873	0.09866	0.09246	0.08327	0.0743	0.04847	0.02693	0.01787	0.14578	0.14552	0.08401	0.12156	0.1247	0.10329	0.06093	0.01423	0.00171	0.01759	0.05231	0.09102	0.07873	0.07913	0.08529	0.07543	0.06175	0.03928	0.1445	0.11456	0.12432
1	0.05895	0.06015	0.03587	0.01073	0.07308	0.07494	0.05077	0.01076	0.05039	0.04554	0.07777	0.00763	0.04263	0.03702	0.03146	0.0273	0.01771	0.0132	0.0105	0.06707	0.06507	0.05249	0.06526	0.06045	0.04352	0.02656	0.0082	0.00211	0.01453	0.03879	0.04822	0.046	0.04832	0.03913	0.02921	0.02633	0.01908	0.06438	0.05235	0.04
1	0.06404	0.06709	0.03925	0.01246	0.07504	0.07786	0.05164	0.01245	0.05205	0.04146	0.08387	0.0139	0.06308	0.05458	0.04788	0.04039	0.02834	0.01664	0.01165	0.07349	0.07463	0.0543	0.06227	0.05344	0.03765	0.02311	0.00679	0.00119	0.01247	0.03768	0.04911	0.04686	0.04047	0.03145	0.02678	0.01895	0.01519	0.08343	0.06538	0.03424
1	0.05544	0.05575	0.02878	0.00826	0.04511	0.04958	0.03252	0.00721	0.03748	0.06986	0.04998	0.01043	0.05323	0.04582	0.04044	0.03347	0.0218	0.014	0.01791	0.067	0.05983	0.04477	0.0464	0.03879	0.02777	0.01678	0.00501	0.00174	0.02023	0.03715	0.0429	0.0426	0.03494	0.02791	0.02697	0.02545	0.02014	0.05978	0.05882	0.07068
1	0.07485	0.08192	0.05743	0.03056	0.11004	0.1159	0.07696	0.01878	0.0574	0.13148	0.11278	0.03436	0.06717	0.05444	0.05366	0.04564	0.03191	0.01941	0.01334	0.08635	0.08697	0.06293	0.08556	0.09052	0.09421	0.08402	0.03218	0.00438	0.01179	0.04544	0.0542	0.04836	0.03548	0.03655	0.04821	0.0594	0.05281	0.09368	0.04512	0.13514
1	0.1051	0.11046	0.05928	0.00691	0.11513	0.12688	0.09256	0.01312	0.12176	0.07236	0.12924	0.00975	0.09585	0.07785	0.06475	0.04193	0.02134	0.01792	0.0157	0.12336	0.12877	0.07956	0.08715	0.07307	0.04723	0.02564	0.00674	0.00181	0.02042	0.05175	0.0841	0.0808	0.06774	0.04867	0.03905	0.03225	0.01993	0.1489	0.12255	0.05399
1	0.02233	0.02367	0.01289	0.00518	0.01124	0.01358	0.012	0.00574	0.02866	0.05045	0.01802	0.00666	0.01864	0.01742	0.01571	0.01098	0.01113	0.01265	0.00932	0.03667	0.03134	0.01891	0.02852	0.03367	0.02928	0.0164	0.00525	0.00249	0.01646	0.02419	0.01935	0.01768	0.01782	0.03106	0.0275	0.02699	0.01801	0.03591	0.03125	0.05062
2	0.00968	0.00923	0.00714	0.00445	0.02846	0.02049	0.00807	0.00306	0.00243	0.00371	0.03274	0.0065	0.01184	0.01199	0.01258	0.0117	0.01097	0.00928	0.01083	0.01269	0.01012	0.00607	0.00662	0.00692	0.00724	0.00648	0.00469	0.00308	0.0049	0.0089	0.00619	0.006	0.00666	0.00788	0.00861	0.00949	0.01853	0.01448	0.00718	0.00842
2	0.01801	0.01515	0.0091	0.00511	0.02436	0.02594	0.019	0.00603	0.00526	0.01846	0.02583	0.0062	0.01406	0.01182	0.01011	0.00644	0.00634	0.00719	0.00853	0.01207	0.01215	0.01046	0.01119	0.01041	0.00764	0.00549	0.00387	0.00216	0.00658	0.0074	0.00953	0.00941	0.00935	0.01183	0.01147	0.00965	0.01462	0.02033	0.01283	0.02283
2	0.01522	0.01448	0.01266	0.01178	0.02138	0.02212	0.01496	0.00585	0.00753	0.01069	0.02151	0.01341	0.01331	0.01191	0.01144	0.0092	0.00702	0.00884	0.0119	0.01361	0.01243	0.01442	0.01479	0.01318	0.00974	0.00821	0.00396	0.00109	0.01185	0.00793	0.01122	0.01107	0.01072	0.01062	0.01152	0.01166	0.01522	0.01112	0.00607	0.01478
2	0.05501	0.06471	0.04875	0.01586	0.06243	0.07429	0.07075	0.03253	0.06087	0.06558	0.06628	0.0126	0.07321	0.09064	0.07941	0.06891	0.05097	0.03712	0.02864	0.08117	0.08644	0.04496	0.0704	0.07401	0.06082	0.03224	0.00694	0.00115	0.01528	0.06102	0.04522	0.04111	0.05115	0.05547	0.06093	0.03872	0.02825	0.10599	0.07209	0.04861
2	0.04118	0.05246	0.04812	0.02262	0.05244	0.06141	0.05975	0.03258	0.04973	0.03882	0.05397	0.0203	0.0579	0.0634	0.0607	0.05892	0.04919	0.04178	0.03504	0.05637	0.0611	0.03898	0.05248	0.05007	0.03956	0.02686	0.00851	0.00146	0.00851	0.0272	0.03532	0.03344	0.0345	0.03699	0.03456	0.02859	0.02137	0.07324	0.04534	0.02225
2	0.03932	0.03783	0.01554	0.00466	0.04697	0.05029	0.03994	0.00787	0.01319	0.00631	0.05838	0.01133	0.04829	0.03488	0.03427	0.02302	0.01452	0.01281	0.01352	0.04294	0.04795	0.02724	0.02467	0.01822	0.01132	0.00544	0.00382	0.00222	0.01164	0.03903	0.03165	0.02929	0.02118	0.0173	0.01757	0.00861	0.00876	0.0713	0.05462	0.00793
2	0.04643	0.0481	0.02128	0.00372	0.05723	0.05834	0.04333	0.00778	0.03131	0.01272	0.06575	0.00867	0.05723	0.04427	0.03738	0.03265	0.02379	0.01702	0.01504	0.06025	0.06428	0.03881	0.041	0.0309	0.01707	0.00676	0.00256	0.00189	0.01376	0.04531	0.04191	0.0389	0.03719	0.02428	0.01946	0.00984	0.00887	0.07497	0.06559	0.00937
2	0.02502	0.02807	0.02069	0.0066	0.04716	0.04619	0.03383	0.00812	0.01108	0.00493	0.05266	0.00738	0.0273	0.02243	0.0211	0.01706	0.01461	0.01893	0.02485	0.0318	0.03284	0.0221	0.02059	0.01516	0.01178	0.00938	0.00438	0.0011	0.01144	0.01198	0.01668	0.01895	0.01416	0.01296	0.0127	0.01393	0.01394	0.05868	0.03782	0.01248
2	0.05441	0.06383	0.04885	0.00858	0.05455	0.06129	0.05386	0.01388	0.01341	0.0172	0.05997	0.00768	0.05125	0.0523	0.04799	0.03748	0.02989	0.02464	0.02459	0.0747	0.07131	0.03904	0.04388	0.03791	0.02647	0.01164	0.00421	0.00126	0.01675	0.02	0.03484	0.03566	0.0311	0.02961	0.0313	0.02327	0.02072	0.08237	0.06814	0.0141
2	0.04496	0.05042	0.03424	0.00669	0.05091	0.05387	0.04205	0.0094	0.02208	0.01085	0.05396	0.00718	0.05088	0.04257	0.03824	0.03425	0.02643	0.0209	0.01585	0.05182	0.05956	0.02941	0.03041	0.02109	0.01152	0.00818	0.00645	0.00193	0.00908	0.01617	0.02874	0.02822	0.02687	0.01848	0.01485	0.01731	0.01764	0.06099	0.0598	0.02331
2	0.12502	0.11997	0.05394	0.00665	0.10502	0.12682	0.1321	0.07618	0.08702	0.12036	0.09951	0.02018	0.13033	0.11961	0.10815	0.08493	0.04821	0.01791	0.01499	0.11225	0.1327	0.07914	0.11889	0.12251	0.10122	0.054	0.00825	0.00455	0.02509	0.1103	0.09839	0.08305	0.08293	0.09445	0.0919	0.06476	0.0455	0.12649	0.13547	0.0824
2	0.13058	0.13546	0.07897	0.0081	0.11406	0.14942	0.16139	0.09217	0.09596	0.10869	0.13069	0.00781	0.14389	0.13114	0.12129	0.08931	0.03895	0.01787	0.01639	0.13006	0.1466	0.0952	0.13604	0.13828	0.11853	0.07448	0.01174	0.00197	0.03565	0.11016	0.10363	0.08817	0.08905	0.09061	0.10871	0.08314	0.05788	0.16906	0.13473	0.08175
2	0.19251	0.22099	0.1457	0.00966	0.13476	0.17557	0.18458	0.07608	0.10916	0.2198	0.13551	0.01009	0.21485	0.22014	0.20646	0.18379	0.14262	0.07847	0.04118	0.27732	0.28091	0.1357	0.18271	0.17465	0.14731	0.08384	0.0099	0.00162	0.02159	0.13317	0.14746	0.13141	0.11374	0.10963	0.14412	0.09958	0.05491	0.22706	0.22043	0.17141
2	0.15411	0.16085	0.08788	0.00596	0.13162	0.17072	0.17106	0.07238	0.11703	0.1518	0.14462	0.0078	0.18209	0.1748	0.16073	0.12382	0.07092	0.03341	0.02626	0.17193	0.19276	0.10733	0.14086	0.13686	0.12461	0.06905	0.00553	0.00278	0.02687	0.14564	0.11579	0.09972	0.07652	0.08495	0.12543	0.08984	0.06273	0.20917	0.17396	0.12193
2	0.11536	0.12213	0.07324	0.01267	0.12205	0.15402	0.15406	0.07202	0.09864	0.11575	0.13102	0.00991	0.14554	0.12961	0.11659	0.08355	0.04864	0.02414	0.02005	0.13043	0.14308	0.08849	0.12566	0.1319	0.11617	0.06713	0.00931	0.002	0.03084	0.11697	0.08977	0.07893	0.07193	0.08759	0.10063	0.09175	0.06986	0.17918	0.12567	0.09741
2	0.06934	0.07432	0.04243	0.00818	0.05184	0.0593	0.05115	0.01514	0.05875	0.11338	0.0604	0.01233	0.07081	0.07004	0.06088	0.0585	0.04724	0.03505	0.02206	0.11226	0.0991	0.05342	0.07787	0.07952	0.05712	0.02463	0.00637	0.00342	0.02061	0.07335	0.05902	0.05468	0.06255	0.06167	0.06245	0.04071	0.02233	0.10423	0.0939	0.12844
2	0.04343	0.04219	0.03306	0.02062	0.06193	0.05796	0.03668	0.01079	0.02059	0.00448	0.06516	0.01472	0.03835	0.03696	0.03509	0.03515	0.02986	0.02598	0.02448	0.04371	0.03914	0.02949	0.03072	0.02702	0.0228	0.01988	0.00595	0.00167	0.0089	0.01765	0.02446	0.0235	0.02535	0.01875	0.02287	0.02539	0.02768	0.03898	0.02513	0.0037
2	0.10425	0.09304	0.05925	0.02524	0.10102	0.10541	0.07792	0.02086	0.02724	0.00929	0.10223	0.01698	0.07451	0.06783	0.06362	0.05501	0.04561	0.03564	0.03284	0.084	0.07978	0.05318	0.06337	0.06156	0.05161	0.03206	0.00604	0.00258	0.0158	0.03545	0.04796	0.04403	0.04566	0.04439	0.04505	0.03873	0.03816	0.08151	0.06578	0.00986
2	0.01152	0.00962	0.00561	0.00331	0.02841	0.01855	0.00723	0.00409	0.00719	0.02727	0.04089	0.00828	0.01593	0.01519	0.01601	0.01496	0.01379	0.00959	0.00979	0.0183	0.0119	0.00651	0.00744	0.00825	0.00746	0.00948	0.01117	0.00834	0.00798	0.01562	0.00788	0.00737	0.00803	0.01254	0.0081	0.01157	0.01243	0.02749	0.01338	0.0363
2	0.06243	0.06427	0.0333	0.00443	0.08325	0.10149	0.09424	0.03637	0.04536	0.06948	0.08618	0.00664	0.09549	0.08498	0.08229	0.0665	0.04023	0.01766	0.01219	0.07145	0.08372	0.04414	0.05789	0.05619	0.04622	0.02461	0.00488	0.00533	0.01907	0.0809	0.0478	0.04118	0.03639	0.03841	0.04987	0.05089	0.03761	0.1135	0.07685	0.06374
2	0.10523	0.1202	0.08476	0.02276	0.11401	0.14764	0.15206	0.073	0.08377	0.10962	0.11045	0.01754	0.1525	0.1465	0.13849	0.11904	0.08566	0.06066	0.05256	0.13532	0.15038	0.08196	0.11277	0.11772	0.10907	0.06711	0.00918	0.00155	0.01463	0.10953	0.07927	0.07138	0.06117	0.07425	0.10197	0.09302	0.07489	0.16908	0.11857	0.09746
2	0.12222	0.14615	0.11307	0.03099	0.08092	0.12039	0.14015	0.06654	0.10874	0.10102	0.08331	0.0255	0.16401	0.17696	0.17188	0.15004	0.0978	0.06343	0.04728	0.17669	0.18398	0.09338	0.12427	0.12224	0.11283	0.06185	0.00635	0.00142	0.02987	0.10963	0.08558	0.0747	0.06263	0.0709	0.10758	0.09847	0.08251	0.16635	0.13434	0.08204
2	0.05199	0.06229	0.04613	0.01505	0.08086	0.09982	0.10006	0.04835	0.04969	0.04324	0.07642	0.01381	0.09302	0.09245	0.091	0.07544	0.04963	0.03509	0.03025	0.07507	0.08305	0.04072	0.06449	0.07247	0.06429	0.03437	0.00488	0.00202	0.02132	0.06996	0.03886	0.03382	0.03799	0.05406	0.06879	0.06156	0.04935	0.10738	0.06102	0.03119
2	0.05062	0.06444	0.05206	0.01994	0.04341	0.05979	0.0634	0.03049	0.03663	0.04117	0.04551	0.01799	0.07204	0.07885	0.08406	0.08278	0.07255	0.06131	0.05585	0.08163	0.08172	0.03811	0.04733	0.04515	0.03699	0.01787	0.0038	0.00203	0.01632	0.06196	0.0336	0.03227	0.02334	0.03375	0.04368	0.03618	0.0291	0.07617	0.05632	0.04112
2	0.07115	0.0819	0.05173	0.00513	0.06042	0.08537	0.11593	0.0831	0.04644	0.12833	0.05489	0.00788	0.08486	0.07867	0.07696	0.05457	0.04171	0.04237	0.04529	0.09197	0.09931	0.0487	0.07269	0.08991	0.11739	0.08188	0.00855	0.00553	0.01542	0.05231	0.05389	0.04865	0.03837	0.06063	0.10993	0.10977	0.10231	0.10213	0.07499	0.1573
2	0.10687	0.10908	0.06624	0.01647	0.10622	0.13508	0.12353	0.04545	0.08507	0.12548	0.09245	0.01263	0.12964	0.10294	0.10225	0.09739	0.08163	0.081	0.07905	0.12297	0.12749	0.08343	0.10325	0.10488	0.10366	0.06093	0.00778	0.00423	0.01277	0.08747	0.07794	0.07271	0.05596	0.05866	0.10186	0.09987	0.07614	0.11367	0.08354	0.13363
2	0.13645	0.13596	0.0856	0.02525	0.14534	0.16425	0.1315	0.04156	0.10359	0.10884	0.14659	0.0186	0.15062	0.1346	0.13084	0.1266	0.11714	0.10242	0.08115	0.15439	0.15266	0.11281	0.13721	0.13379	0.11285	0.05294	0.0065	0.00298	0.02431	0.13409	0.11208	0.1015	0.08625	0.08988	0.11714	0.10292	0.08499	0.17436	0.11742	0.1154
2	0.02905	0.02669	0.01757	0.00867	0.0431	0.04394	0.02871	0.00888	0.02576	0.04552	0.04663	0.01418	0.02854	0.02565	0.02641	0.02434	0.01987	0.01756	0.01866	0.02615	0.02664	0.01628	0.01797	0.01765	0.0173	0.01397	0.00597	0.00273	0.01334	0.02681	0.0177	0.01557	0.01434	0.0146	0.01937	0.01711	0.02145	0.04402	0.02974	0.04655
2	0.04679	0.04734	0.03812	0.02293	0.03774	0.04	0.0273	0.01009	0.05093	0.08148	0.04045	0.01912	0.04164	0.03696	0.03996	0.03984	0.03282	0.02049	0.01013	0.05634	0.05169	0.04138	0.0486	0.04604	0.04364	0.03643	0.01502	0.0022	0.02313	0.0336	0.03732	0.03513	0.02738	0.02683	0.03285	0.02919	0.02823	0.02704	0.02478	0.07759
2	0.06841	0.06648	0.02482	0.01777	0.07526	0.08437	0.07244	0.02055	0.02471	0.1224	0.08616	0.0635	0.09105	0.08833	0.09115	0.07206	0.045	0.02674	0.03066	0.08171	0.09281	0.04074	0.05749	0.06414	0.07411	0.05767	0.01239	0.00158	0.01378	0.10955	0.05839	0.04793	0.03495	0.04192	0.0773	0.08083	0.05681	0.11345	0.09243	0.1469
2	0.06107	0.06051	0.02482	0.00576	0.08	0.08369	0.06168	0.01103	0.0421	0.10002	0.09537	0.0193	0.08011	0.06888	0.06578	0.05111	0.02611	0.01688	0.01557	0.08899	0.08844	0.05277	0.06333	0.05809	0.05414	0.03579	0.00758	0.00129	0.02367	0.08091	0.06469	0.0558	0.04174	0.03748	0.05168	0.03807	0.02248	0.11022	0.08267	0.08154
2	0.03306	0.03231	0.01574	0.00845	0.04476	0.04252	0.02615	0.00864	0.02916	0.04824	0.04927	0.03494	0.03865	0.0347	0.03891	0.03436	0.03025	0.02255	0.01499	0.04114	0.03556	0.01805	0.02684	0.03237	0.02932	0.01645	0.00638	0.0058	0.01517	0.04592	0.02714	0.02081	0.01974	0.03139	0.03345	0.02859	0.02187	0.05508	0.04256	0.06259
2	0.06637	0.06007	0.03468	0.00489	0.07922	0.07896	0.05937	0.03175	0.01062	0.02809	0.0751	0.02902	0.06075	0.06131	0.06421	0.05891	0.05126	0.03935	0.02943	0.05508	0.06091	0.04421	0.06474	0.07701	0.08197	0.07222	0.02118	0.00168	0.01583	0.06748	0.05549	0.04676	0.04073	0.05323	0.06432	0.07364	0.0667	0.07679	0.06219	0.0785
7	0.02291	0.01725	0.00768	0.01245	0.03352	0.02719	0.01369	0.00615	0.00538	0.01364	0.04278	0.03074	0.02529	0.02501	0.02497	0.01924	0.01577	0.01403	0.01359	0.03341	0.02249	0.00817	0.00998	0.0139	0.01627	0.01424	0.01273	0.00991	0.0125	0.03895	0.01054	0.00949	0.00816	0.01467	0.01775	0.02097	0.02016	0.04103	0.02509	0.02499
7	0.01185	0.00995	0.00597	0.01343	0.02085	0.0149	0.00702	0.00553	0.00403	0.0066	0.0357	0.03034	0.02032	0.01717	0.02042	0.01738	0.01538	0.01093	0.00961	0.02135	0.01538	0.00801	0.00725	0.00815	0.00837	0.00907	0.01546	0.01036	0.01642	0.03289	0.01085	0.01072	0.00708	0.01369	0.01041	0.01073	0.01312	0.03464	0.02136	0.02126
7	0.03269	0.02947	0.0159	0.00554	0.04519	0.04117	0.02283	0.00537	0.01032	0.01314	0.06354	0.01105	0.03988	0.0397	0.04068	0.03294	0.02629	0.01841	0.01397	0.05102	0.03865	0.01526	0.01779	0.01821	0.01612	0.0125	0.01077	0.0061	0.0164	0.0321	0.01805	0.01654	0.01488	0.01709	0.0154	0.02178	0.02521	0.06379	0.04325	0.02663
7	0.00787	0.00623	0.00495	0.01817	0.04212	0.0304	0.01221	0.00583	0.00526	0.00934	0.06104	0.03007	0.02195	0.01771	0.01785	0.01522	0.01111	0.01157	0.01484	0.01604	0.01288	0.0057	0.00897	0.01161	0.01647	0.01849	0.01033	0.00392	0.01114	0.0382	0.00879	0.00772	0.00796	0.00849	0.01706	0.0249	0.03002	0.0451	0.01752	0.01737
7	0.02872	0.02093	0.00738	0.00792	0.05395	0.04454	0.02093	0.00423	0.00518	0.00806	0.06647	0.01758	0.02661	0.02301	0.02149	0.01716	0.01361	0.01233	0.01592	0.03177	0.02469	0.00724	0.0083	0.00955	0.01056	0.01129	0.00751	0.00653	0.00952	0.02701	0.00865	0.00782	0.00744	0.00848	0.01134	0.0167	0.02174	0.05927	0.03692	0.01485
7	0.07033	0.06328	0.04072	0.0172	0.05798	0.06448	0.05201	0.01577	0.04471	0.05347	0.07029	0.01645	0.05609	0.05353	0.05258	0.04804	0.04129	0.03877	0.03306	0.06492	0.06151	0.03568	0.04339	0.04298	0.03904	0.02938	0.00555	0.00253	0.01833	0.04205	0.03552	0.03239	0.03255	0.02909	0.03014	0.04366	0.05139	0.0861	0.07211	0.04611
7	0.03604	0.03368	0.01641	0.00885	0.04624	0.04426	0.03059	0.00752	0.013	0.04736	0.05267	0.03073	0.04295	0.02439	0.02505	0.02621	0.01875	0.02027	0.02247	0.04609	0.04704	0.02334	0.02156	0.01977	0.01966	0.01802	0.00612	0.00312	0.00997	0.04038	0.02799	0.02444	0.0176	0.01404	0.0182	0.02984	0.04325	0.06198	0.05283	0.05173
7	0.02198	0.01706	0.00622	0.01328	0.04918	0.04042	0.01976	0.00461	0.01036	0.03518	0.06192	0.033	0.03209	0.02333	0.02133	0.01906	0.01636	0.01264	0.01501	0.02625	0.0241	0.01093	0.01782	0.02258	0.02753	0.02591	0.00817	0.00245	0.01283	0.04893	0.01702	0.01342	0.01576	0.01577	0.02354	0.03489	0.03594	0.05875	0.03781	0.04104
7	0.07687	0.07421	0.04376	0.00965	0.08965	0.09656	0.07455	0.01501	0.02735	0.02518	0.09593	0.01014	0.0608	0.05328	0.05006	0.04115	0.03096	0.02324	0.02123	0.07365	0.07505	0.03492	0.04027	0.03913	0.03271	0.01792	0.00486	0.00437	0.02046	0.02819	0.03505	0.03323	0.02999	0.02884	0.0308	0.0299	0.02689	0.10205	0.08179	0.0247
7	0.05638	0.05258	0.03069	0.00804	0.05808	0.05946	0.04204	0.00863	0.03028	0.03917	0.07352	0.00885	0.0573	0.04672	0.04447	0.04203	0.03933	0.03271	0.02559	0.06456	0.05757	0.031	0.0417	0.04372	0.03828	0.02536	0.0036	0.00378	0.01842	0.04143	0.03393	0.03054	0.02642	0.03052	0.03082	0.04066	0.04458	0.0879	0.06682	0.04228

## Sheet: Figure 3
node_index	system_ID	max_r^2	optimal_predictor	euclidean	path_length	communicability	cosine_similarity	search_information	path_transitivity	matching_index	navigability	mean_first_passage_time	flow_graphs
1	8	0.18278	euc	0.24211	0.14737	0.09474	0	0.23158	0.07368	0	0	0.08421	0.12632
2	8	0.25298	euc	0.57895	0.18947	0	0	0.14737	0.05263	0	0	0.01053	0.02105
3	8	0.23018	euc	0.30526	0.2	0.09474	0.01053	0.08421	0.05263	0	0	0.08421	0.16842
4	8	0.27522	euc	0.67368	0.08421	0.01053	0	0.04211	0.08421	0	0.06316	0	0.04211
5	8	0.1009	comm_wei	0.21053	0.01053	0.41053	0.01053	0.11579	0	0	0.02105	0.04211	0.17895
6	8	0.19906	comm_wei	0.13684	0.13684	0.28421	0	0.07368	0.05263	0	0.01053	0.15789	0.14737
7	8	0.24276	euc	0.26316	0.05263	0.09474	0.06316	0.02105	0.13684	0	0.02105	0.2	0.14737
8	8	0.13101	euc	0.49474	0.08421	0.10526	0	0.21053	0.05263	0	0	0.03158	0.02105
9	8	0.23331	mfpt_wei	0.16842	0.09474	0.07368	0.03158	0.05263	0.03158	0	0.01053	0.21053	0.32632
10	8	0.1962	euc	0.48421	0.15789	0.01053	0.01053	0.2	0.08421	0	0.02105	0.01053	0.02105
11	8	0.27908	euc	0.53684	0.18947	0	0.01053	0.03158	0.03158	0	0.04211	0.10526	0.05263
12	8	0.22281	euc	0.38947	0.27368	0.03158	0	0.12632	0.08421	0	0.01053	0.04211	0.04211
13	8	0.22656	euc	0.38947	0.30526	0	0	0.24211	0.05263	0	0	0.01053	0
14	8	0.23068	euc	0.54737	0.26316	0	0	0.15789	0	0	0	0	0.03158
15	8	0.27999	euc	0.74737	0.09474	0	0	0.05263	0.02105	0	0.03158	0	0.05263
16	8	0.1806	euc	0.58947	0.08421	0.01053	0.01053	0.10526	0.01053	0.01053	0.01053	0.13684	0.03158
17	8	0.26008	euc	0.56842	0.12632	0.01053	0.03158	0.08421	0.01053	0.04211	0	0.04211	0.08421
18	8	0.29308	euc	0.49474	0.07368	0.01053	0.01053	0.01053	0.08421	0	0.09474	0.08421	0.13684
19	8	0.25451	euc	0.46316	0.14737	0.01053	0.01053	0.04211	0.02105	0	0.01053	0.06316	0.23158
20	8	0.24823	euc	0.33684	0.12632	0	0.04211	0.10526	0.01053	0.02105	0	0.14737	0.21053
21	8	0.26316	euc	0.43158	0.23158	0.01053	0.01053	0.03158	0.01053	0	0.02105	0.08421	0.16842
22	8	0.26834	euc	0.55789	0.16842	0	0.03158	0.06316	0	0.03158	0.04211	0.03158	0.07368
23	8	0.22644	euc	0.58947	0.13684	0.01053	0.01053	0.08421	0.01053	0	0.01053	0.05263	0.09474
24	8	0.22909	euc	0.70526	0.06316	0.01053	0	0.08421	0	0	0.01053	0.06316	0.06316
25	6	0.17549	euc	0.30526	0	0.01053	0.21053	0.17895	0.09474	0	0	0.18947	0.01053
26	6	0.10526	cos_bin	0.10526	0.01053	0.04211	0.48421	0.18947	0.04211	0.01053	0.01053	0.07368	0.03158
27	6	0.17737	cos_bin	0.08421	0	0.18947	0.34737	0.02105	0.01053	0	0	0.32632	0.02105
28	6	0.17553	cos_bin	0.14737	0	0.15789	0.4	0.04211	0	0	0.02105	0.22105	0.01053
29	6	0.20103	mfpt_wei	0.08421	0	0.12632	0.03158	0.05263	0.02105	0.04211	0	0.47368	0.16842
30	6	0.28922	mfpt_wei	0.16842	0	0	0.2	0.05263	0.01053	0.12632	0.01053	0.42105	0.01053
31	6	0.28032	mfpt_wei	0.08421	0	0.02105	0.17895	0.02105	0.01053	0.04211	0	0.62105	0.02105
32	6	0.23406	mfpt_wei	0.08421	0	0	0.33684	0.07368	0	0.01053	0	0.49474	0
33	6	0.20236	mfpt_wei	0.12632	0	0.24211	0.11579	0.02105	0	0	0	0.48421	0.01053
34	6	0.20029	cos_bin	0.17895	0	0.14737	0.22105	0.09474	0.03158	0.05263	0.01053	0.26316	0
35	6	0.19751	cos_bin	0.23158	0.03158	0	0.38947	0.14737	0.01053	0.01053	0.08421	0.08421	0.01053
36	6	0.17467	euc	0.48421	0	0	0.08421	0.08421	0.01053	0.02105	0.04211	0.27368	0
37	6	0.27446	mfpt_wei	0.11579	0	0.01053	0.26316	0.04211	0	0.05263	0	0.48421	0.03158
38	6	0.31725	mfpt_wei	0.07368	0	0.06316	0.21053	0.03158	0	0	0	0.54737	0.07368
39	6	0.3025	mfpt_wei	0.05263	0	0.10526	0.29474	0.02105	0	0.03158	0	0.47368	0.02105
40	6	0.28901	mfpt_wei	0.26316	0	0	0.10526	0.04211	0	0	0	0.58947	0
41	6	0.30618	mfpt_wei	0.09474	0	0	0.22105	0.02105	0.01053	0.03158	0	0.56842	0.05263
42	6	0.32391	mfpt_wei	0.09474	0	0	0.26316	0.03158	0	0.02105	0.01053	0.56842	0.01053
43	6	0.30475	mfpt_wei	0.05263	0	0.22105	0.16842	0.02105	0.01053	0.03158	0	0.46316	0.03158
44	6	0.07872	comm_wei	0.12632	0.01053	0.35789	0.06316	0.2	0.17895	0	0	0.02105	0.04211
45	6	0.08851	comm_wei	0.07368	0	0.58947	0.01053	0.23158	0.06316	0	0	0.03158	0
46	6	0.1198	mfpt_wei	0.09474	0.04211	0.13684	0.14737	0.27368	0.06316	0	0	0.2	0.04211
47	6	0.17768	mfpt_wei	0.05263	0.01053	0.06316	0.30526	0.12632	0	0.04211	0	0.4	0
48	6	0.14394	cos_bin	0.10526	0.08421	0.11579	0.18947	0.34737	0.01053	0.01053	0	0.11579	0.02105
49	6	0.0804	comm_wei	0.12632	0.01053	0.48421	0.02105	0.16842	0.05263	0	0.02105	0.09474	0.02105
50	6	0.10784	comm_wei	0.06316	0	0.50526	0.07368	0.18947	0.07368	0	0	0.08421	0.01053
51	6	0.14892	mfpt_wei	0.05263	0.01053	0.02105	0.24211	0.22105	0.02105	0.07368	0	0.30526	0.05263
52	6	0.14811	cos_bin	0.05263	0.01053	0.07368	0.44211	0.17895	0	0.01053	0	0.22105	0.01053
53	6	0.16566	cos_bin	0.06316	0.06316	0	0.22105	0.27368	0.02105	0.13684	0	0.12632	0.09474
54	6	0.18694	cos_bin	0.05263	0.02105	0.04211	0.2	0.17895	0.03158	0.2	0	0.24211	0.03158
55	6	0.1809	mfpt_wei	0.05263	0	0.18947	0.15789	0.06316	0	0	0	0.53684	0
56	6	0.21581	cos_bin	0.05263	0	0.2	0.34737	0.06316	0	0.07368	0	0.25263	0.01053
57	6	0.19837	mfpt_wei	0.05263	0	0.25263	0.04211	0.04211	0	0.04211	0	0.49474	0.07368
58	6	0.15758	mfpt_wei	0.07368	0	0.09474	0.32632	0.06316	0.01053	0	0	0.43158	0
59	6	0.18061	mfpt_wei	0.05263	0	0.23158	0.15789	0.11579	0.01053	0.03158	0	0.37895	0.02105
60	3	0.06012	euc	0.36842	0.05263	0.15789	0.03158	0.21053	0.06316	0.01053	0	0.03158	0.07368
61	3	0.14188	comm_wei	0.22105	0.06316	0.27368	0.05263	0.18947	0.07368	0	0	0.08421	0.04211
62	3	0.08117	euc	0.25263	0.07368	0.10526	0.03158	0.26316	0.05263	0.03158	0.05263	0.05263	0.08421
63	3	0.14076	euc	0.29474	0.07368	0.11579	0	0.25263	0.08421	0	0.01053	0.03158	0.13684
64	3	0.08779	euc	0.70526	0.02105	0.05263	0	0.11579	0.03158	0	0.06316	0.01053	0
65	3	0.17258	euc	0.64211	0.15789	0.01053	0	0.07368	0.03158	0	0.03158	0.02105	0.03158
66	3	0.12537	euc	0.24211	0.17895	0.04211	0	0.17895	0.03158	0	0.18947	0.04211	0.09474
67	3	0.18082	euc	0.66316	0.05263	0	0.01053	0.12632	0.02105	0	0.12632	0	0
68	3	0.11887	nav_ms	0.24211	0.15789	0.03158	0	0.08421	0.03158	0.03158	0.31579	0.05263	0.05263
69	3	0.10258	nav_ms	0.16842	0.07368	0.01053	0.01053	0.11579	0.01053	0.02105	0.44211	0.11579	0.03158
70	3	0.11104	nav_ms	0.07368	0.02105	0	0.07368	0.08421	0.01053	0.03158	0.63158	0.05263	0.02105
71	3	0.16657	euc	0.82105	0.04211	0	0	0.08421	0.01053	0	0.01053	0	0.03158
72	3	0.11746	euc	0.37895	0.01053	0.02105	0	0.14737	0.05263	0	0.37895	0.01053	0
73	3	0.15245	mi_wei	0.05263	0.05263	0.03158	0.06316	0.2	0.05263	0.32632	0	0.21053	0.01053
74	3	0.21487	cos_bin	0.05263	0	0.01053	0.31579	0.16842	0.04211	0.17895	0	0.23158	0
75	3	0.12524	mfpt_wei	0.05263	0.16842	0.07368	0	0.22105	0.11579	0.08421	0.04211	0.17895	0.06316
76	3	0.16899	mfpt_wei	0.05263	0.02105	0.07368	0.06316	0.11579	0.05263	0.12632	0.02105	0.38947	0.08421
77	3	0.16023	mfpt_wei	0.11579	0.02105	0.04211	0.08421	0.09474	0.03158	0.10526	0.13684	0.36842	0
78	3	0.20299	cos_bin	0.2	0.03158	0	0.32632	0.10526	0.01053	0	0.26316	0.06316	0
79	3	0.18309	euc	0.67368	0	0.10526	0	0.04211	0.03158	0.01053	0.02105	0.11579	0
80	3	0.22402	euc	0.33684	0.01053	0.02105	0.08421	0.14737	0	0	0.08421	0.31579	0
81	3	0.30351	mfpt_wei	0.14737	0.01053	0.01053	0.06316	0.05263	0	0.04211	0.03158	0.64211	0
82	3	0.07271	cos_bin	0.07368	0.06316	0.07368	0.23158	0.22105	0.09474	0.10526	0.02105	0.09474	0.02105
83	3	0.12215	mi_wei	0.06316	0.22105	0.02105	0	0.15789	0.01053	0.36842	0.01053	0.10526	0.04211
84	3	0.08277	mi_wei	0.08421	0.05263	0.02105	0.03158	0.25263	0.10526	0.34737	0.04211	0.05263	0.01053
85	3	0.09175	mi_wei	0.06316	0.03158	0.02105	0.16842	0.14737	0.07368	0.32632	0.03158	0.11579	0.02105
86	5	0.11811	si_wei_2.00	0.06316	0.07368	0.09474	0.08421	0.38947	0.04211	0.02105	0.01053	0.13684	0.08421
87	5	0.07125	comm_wei	0.05263	0.04211	0.15789	0.05263	0.29474	0.07368	0.06316	0.03158	0.11579	0.11579
88	5	0.07341	si_wei_2.00	0.05263	0.13684	0.04211	0.02105	0.43158	0.07368	0.07368	0.04211	0.06316	0.06316
89	5	0.06069	euc	0.30526	0.05263	0	0.02105	0.17895	0.17895	0	0.01053	0	0.25263
90	5	0.06499	si_wei_2.00	0.14737	0.02105	0.07368	0.04211	0.49474	0.2	0	0	0.01053	0.01053
91	5	0.04508	euc	0.23158	0.04211	0.09474	0.03158	0.23158	0.16842	0.05263	0	0.02105	0.12632
92	5	0.05843	euc	0.16842	0.05263	0.09474	0.06316	0.23158	0.12632	0.08421	0.01053	0.13684	0.03158
93	5	0.11918	mfpt_wei	0.05263	0.02105	0.08421	0.23158	0.2	0.04211	0.04211	0	0.28421	0.04211
94	5	0.13703	mi_wei	0.09474	0.02105	0.01053	0.2	0.13684	0.06316	0.24211	0	0.15789	0.07368
95	5	0.125	euc	0.76842	0.01053	0.01053	0	0.12632	0.02105	0	0.04211	0.02105	0
96	5	0.13522	euc	0.68421	0.02105	0	0.01053	0.10526	0.01053	0.04211	0.10526	0.02105	0
97	5	0.19529	euc	0.66316	0	0.04211	0	0.13684	0	0.01053	0.04211	0.10526	0
98	5	0.14878	euc	0.70526	0.01053	0.01053	0	0.21053	0.05263	0	0	0	0.01053
99	5	0.1019	euc	0.42105	0	0.07368	0.03158	0.25263	0.09474	0	0	0.12632	0
100	5	0.19077	mfpt_wei	0.07368	0	0.10526	0.03158	0.09474	0	0	0	0.69474	0
101	5	0.14595	mi_wei	0.07368	0.16842	0.07368	0	0.06316	0.16842	0.23158	0.01053	0.14737	0.06316
102	5	0.04644	euc	0.22105	0.04211	0.14737	0.03158	0.24211	0.15789	0.04211	0.01053	0.03158	0.07368
103	5	0.12334	comm_bin	0.10526	0.16842	0.21053	0.01053	0.09474	0.09474	0.16842	0	0.12632	0.02105
104	5	0.15226	euc	0.41053	0.12632	0.01053	0.01053	0.31579	0.02105	0.01053	0	0.07368	0.02105
105	5	0.12537	euc	0.41053	0.05263	0.03158	0	0.15789	0.09474	0.07368	0	0.08421	0.09474
106	5	0.12327	mfpt_wei	0.11579	0.09474	0.08421	0.01053	0.18947	0.05263	0.23158	0.01053	0.18947	0.02105
107	5	0.14692	euc	0.25263	0.25263	0.06316	0	0.21053	0.08421	0.08421	0	0.01053	0.04211
108	5	0.09135	euc	0.65263	0.01053	0	0.02105	0.16842	0.05263	0.01053	0.01053	0.01053	0.06316
109	4	0.19889	mfpt_wei	0.13684	0.10526	0.03158	0.02105	0.16842	0.11579	0.08421	0.01053	0.16842	0.15789
110	4	0.23507	euc	0.35789	0.08421	0.01053	0.01053	0.17895	0.05263	0.11579	0.01053	0.14737	0.03158
111	4	0.21875	nav_ms	0.11579	0.15789	0.01053	0	0.16842	0.07368	0.04211	0.15789	0.05263	0.22105
112	4	0.15035	fgwei_5.00	0.12632	0.02105	0.03158	0.05263	0.05263	0.04211	0.06316	0.07368	0.12632	0.41053
113	4	0.22729	fgwei_5.00	0.06316	0.16842	0.01053	0.04211	0.11579	0.01053	0.12632	0.05263	0.07368	0.33684
114	4	0.10455	euc	0.69474	0.04211	0.04211	0.08421	0.03158	0.04211	0.01053	0.02105	0.02105	0.01053
115	4	0.11197	euc	0.63158	0.01053	0.14737	0.01053	0.06316	0	0.03158	0	0.05263	0.05263
116	4	0.11028	euc	0.65263	0.01053	0.14737	0.04211	0.04211	0.04211	0.03158	0	0.03158	0
117	4	0.1176	pt_wei_4.00	0.07368	0.05263	0.18947	0	0.22105	0.26316	0.04211	0	0.01053	0.14737
118	4	0.07293	euc	0.33684	0.02105	0.16842	0.13684	0.09474	0.14737	0.03158	0.01053	0.01053	0.04211
119	4	0.10785	euc	0.68421	0.01053	0.07368	0.05263	0.06316	0.03158	0	0	0.02105	0.06316
120	4	0.07799	euc	0.25263	0.04211	0.35789	0.08421	0.16842	0.08421	0	0	0.01053	0
121	1	0.04908	euc	0.26316	0.03158	0.05263	0	0.31579	0.07368	0.01053	0.24211	0	0.01053
122	1	0.08728	comm_bin	0.05263	0.23158	0.2	0	0.11579	0.07368	0.07368	0.03158	0.08421	0.13684
123	1	0.08612	comm_bin	0.05263	0.09474	0.45263	0	0.21053	0.07368	0.04211	0.03158	0	0.04211
124	1	0.09817	comm_bin	0.05263	0.22105	0.28421	0	0.14737	0.08421	0.06316	0	0.04211	0.10526
125	1	0.11254	pl_wei_0.50	0.05263	0.41053	0.11579	0	0.17895	0.02105	0.03158	0.03158	0.07368	0.08421
126	1	0.11354	pl_wei_0.50	0.05263	0.36842	0.04211	0	0.18947	0.02105	0.08421	0.08421	0.06316	0.09474
127	1	0.0939	euc	0.24211	0.05263	0.04211	0	0.2	0.01053	0.12632	0.07368	0.23158	0.02105
128	1	0.10412	si_wei_2.00	0.06316	0.11579	0.11579	0	0.2	0.25263	0.11579	0.02105	0.10526	0.01053
129	1	0.07404	comm_bin	0.10526	0.12632	0.21053	0.02105	0.14737	0.14737	0.13684	0.02105	0.06316	0.02105
130	1	0.13237	mi_wei	0.05263	0.07368	0	0.08421	0.2	0.01053	0.25263	0	0.27368	0.05263
131	1	0.18774	mfpt_wei	0.05263	0.05263	0.16842	0.05263	0.06316	0.02105	0.02105	0	0.45263	0.11579
132	1	0.14108	mfpt_wei	0.06316	0.2	0.11579	0.01053	0.07368	0.04211	0.10526	0	0.22105	0.16842
133	1	0.10213	euc	0.38947	0.05263	0.02105	0.04211	0.08421	0.15789	0.08421	0.02105	0.11579	0.03158
134	1	0.10297	pt_wei_4.00	0.05263	0.23158	0.13684	0	0.18947	0.23158	0	0	0	0.15789
135	1	0.11239	comm_wei	0.05263	0.15789	0.23158	0	0.2	0.10526	0.04211	0	0.02105	0.18947
136	1	0.07097	comm_bin	0.16842	0.05263	0.29474	0	0.13684	0.16842	0.01053	0.07368	0	0.09474
137	1	0.10901	comm_bin	0.07368	0.06316	0.53684	0	0.14737	0.13684	0	0.02105	0	0.02105
138	1	0.10391	comm_bin	0.05263	0.28421	0.41053	0	0.10526	0.03158	0.01053	0	0.01053	0.09474
139	1	0.0828	pt_wei_4.00	0.05263	0.08421	0.04211	0.02105	0.07368	0.36842	0.08421	0.03158	0.05263	0.18947
140	1	0.22876	fgwei_2.50	0.06316	0.36842	0	0	0.07368	0.04211	0.04211	0	0.05263	0.35789
141	1	0.22213	fgwei_5.00	0.08421	0.25263	0	0.02105	0.03158	0.04211	0.14737	0.01053	0.13684	0.27368
142	1	0.19154	mfpt_wei	0.07368	0.08421	0.07368	0.01053	0.06316	0.09474	0.24211	0.02105	0.26316	0.07368
143	1	0.2189	mi_wei	0.07368	0.01053	0.01053	0.01053	0.14737	0.2	0.4	0.01053	0.13684	0
144	1	0.1319	mfpt_wei	0.06316	0.10526	0.15789	0.03158	0.11579	0.02105	0.03158	0.03158	0.22105	0.22105
145	1	0.10543	euc	0.32632	0.08421	0.32632	0	0.05263	0.01053	0.05263	0.03158	0.01053	0.10526
146	1	0.14174	euc	0.32632	0.05263	0.16842	0	0.02105	0.06316	0.09474	0.11579	0.05263	0.10526
147	1	0.12745	mfpt_wei	0.13684	0.01053	0.10526	0	0.08421	0.02105	0.08421	0	0.36842	0.18947
148	1	0.06335	euc	0.25263	0.03158	0.05263	0.05263	0.17895	0.15789	0.03158	0	0.21053	0.03158
149	2	0.04176	euc	0.27368	0.02105	0.13684	0	0.2	0.14737	0	0.04211	0.03158	0.14737
150	2	0.04297	euc	0.14737	0.08421	0.13684	0.01053	0.28421	0.22105	0.01053	0.02105	0	0.08421
151	2	0.14026	mfpt_wei	0.07368	0.10526	0.04211	0	0.08421	0.16842	0.12632	0.05263	0.31579	0.03158
152	2	0.10209	pt_wei_0.25	0.11579	0	0.01053	0.12632	0.12632	0.33684	0.07368	0.01053	0.12632	0.07368
153	2	0.10987	mfpt_wei	0.05263	0.10526	0.02105	0	0.15789	0.21053	0.06316	0.02105	0.22105	0.14737
154	2	0.12377	mfpt_wei	0.06316	0	0.01053	0.09474	0.03158	0.04211	0.03158	0	0.70526	0.02105
155	2	0.0994	mfpt_wei	0.05263	0	0.06316	0.07368	0.01053	0.06316	0.06316	0	0.6	0.07368
156	2	0.10249	mfpt_wei	0.06316	0	0.07368	0.01053	0.05263	0.07368	0.07368	0.01053	0.52632	0.11579
157	2	0.11028	mfpt_wei	0.11579	0.06316	0.02105	0.01053	0.09474	0.02105	0.05263	0	0.53684	0.08421
158	2	0.12205	mfpt_wei	0.09474	0.02105	0.01053	0.01053	0.11579	0.21053	0.16842	0	0.26316	0.10526
159	2	0.10437	mfpt_wei	0.05263	0.05263	0.13684	0	0.03158	0.18947	0.06316	0	0.36842	0.10526
160	2	0.0866	mfpt_wei	0.14737	0	0.06316	0.16842	0.07368	0.14737	0.03158	0.07368	0.24211	0.05263
161	2	0.1428	cos_bin	0.05263	0.01053	0.07368	0.16842	0.07368	0.07368	0.05263	0.03158	0.15789	0.30526
162	2	0.19758	mi_bin	0.05263	0.02105	0.01053	0.06316	0.04211	0.02105	0.22105	0.09474	0.26316	0.21053
163	2	0.25242	mfpt_wei	0.06316	0.02105	0.05263	0.06316	0	0.03158	0.22105	0.04211	0.31579	0.18947
164	2	0.28089	mi_bin	0.08421	0.01053	0	0.06316	0	0.04211	0.50526	0.15789	0.11579	0.02105
165	2	0.19315	mfpt_wei	0.05263	0.08421	0	0.16842	0.04211	0.02105	0.09474	0	0.37895	0.15789
166	2	0.27076	mi_wei	0.25263	0.02105	0.01053	0.07368	0.02105	0.04211	0.43158	0.07368	0.06316	0.01053
167	2	0.08464	euc	0.68421	0	0.15789	0.04211	0.05263	0.05263	0	0	0.01053	0
168	2	0.06729	comm_wei	0.18947	0.01053	0.45263	0.02105	0.06316	0.23158	0	0	0.01053	0.02105
169	2	0.06103	comm_wei	0.08421	0.03158	0.21053	0.02105	0.18947	0.29474	0	0	0	0.16842
170	2	0.04756	comm_wei	0.16842	0.01053	0.42105	0.11579	0.09474	0.15789	0.01053	0.01053	0.01053	0
171	2	0.10764	comm_wei	0.05263	0.02105	0.36842	0	0.12632	0.10526	0	0	0.01053	0.31579
172	2	0.08101	comm_wei	0.05263	0.02105	0.57895	0.02105	0.08421	0.10526	0.02105	0	0.10526	0.01053
173	2	0.07313	comm_wei	0.06316	0.01053	0.25263	0.01053	0.06316	0.10526	0	0	0.15789	0.33684
174	2	0.08223	comm_wei	0.07368	0.02105	0.37895	0.01053	0.18947	0.17895	0	0.02105	0.01053	0.11579
175	2	0.20595	mfpt_wei	0.06316	0	0	0.07368	0	0.21053	0.05263	0.02105	0.53684	0.04211
176	2	0.15207	mfpt_wei	0.08421	0	0	0.14737	0.02105	0.24211	0.01053	0.01053	0.23158	0.25263
177	2	0.18818	euc	0.31579	0.02105	0	0.08421	0.03158	0.11579	0.12632	0.02105	0.23158	0.05263
178	2	0.11641	pt_wei_0.25	0.05263	0.01053	0	0.06316	0.05263	0.43158	0.02105	0	0.12632	0.24211
179	2	0.15397	pt_wei_0.25	0.05263	0	0	0.09474	0.03158	0.51579	0.02105	0	0.13684	0.14737
180	2	0.09551	cos_bin	0.09474	0	0.05263	0.2	0.05263	0.34737	0.04211	0	0.11579	0.09474
181	2	0.10202	pt_wei_4.00	0.05263	0.03158	0.02105	0.01053	0.17895	0.4	0.01053	0	0.07368	0.22105
182	2	0.12269	pt_wei_2.00	0.06316	0	0.05263	0.01053	0.11579	0.53684	0.06316	0.02105	0.06316	0.07368
183	2	0.18836	euc	0.49474	0.04211	0	0	0.08421	0.03158	0.21053	0.01053	0.02105	0.10526
184	2	0.14983	euc	0.31579	0.13684	0.02105	0	0.14737	0.12632	0.15789	0.02105	0.02105	0.05263
185	2	0.16757	euc	0.27368	0.02105	0.01053	0.03158	0.08421	0.07368	0.10526	0.01053	0.01053	0.37895
186	2	0.15965	euc	0.30526	0	0.03158	0.02105	0.02105	0.08421	0.06316	0	0.07368	0.4
187	2	0.16561	fgwei_2.50	0.14737	0.01053	0.10526	0.05263	0.05263	0.09474	0	0.01053	0.17895	0.34737
188	2	0.05543	euc	0.17895	0.08421	0.07368	0.10526	0.32632	0.05263	0.01053	0.13684	0	0.03158
189	2	0.16127	cos_bin	0.16842	0.01053	0.11579	0.29474	0.08421	0.08421	0.07368	0.01053	0.11579	0.04211
190	2	0.13283	mfpt_wei	0.09474	0.01053	0.09474	0.15789	0.03158	0.14737	0.06316	0	0.38947	0.01053
191	2	0.14333	mfpt_wei	0.11579	0.01053	0.06316	0.2	0.02105	0.05263	0.17895	0.05263	0.26316	0.04211
192	2	0.07934	euc	0.25263	0.07368	0.06316	0.08421	0.18947	0.16842	0.04211	0.03158	0.05263	0.04211
193	2	0.08148	euc	0.17895	0.10526	0.06316	0.06316	0.34737	0.09474	0	0.01053	0.01053	0.12632
194	2	0.14297	euc	0.29474	0.15789	0.08421	0.06316	0.14737	0.08421	0.01053	0.01053	0.04211	0.10526
195	7	0.089	comm_wei	0.15789	0.03158	0.26316	0.17895	0.25263	0.06316	0	0	0.05263	0
196	7	0.08209	comm_wei	0.12632	0.03158	0.42105	0.16842	0.10526	0.05263	0	0	0.08421	0.01053
197	7	0.09827	comm_wei	0.08421	0.01053	0.57895	0.09474	0.07368	0.02105	0	0	0.10526	0.03158
198	7	0.10501	mfpt_wei	0.07368	0.01053	0.13684	0.11579	0.01053	0.05263	0.06316	0	0.27368	0.26316
199	7	0.08924	fgbin_1.00	0.16842	0.03158	0.07368	0	0.22105	0.04211	0.09474	0.09474	0.06316	0.21053
200	7	0.07372	comm_wei	0.14737	0.06316	0.31579	0.12632	0.10526	0.04211	0.04211	0.04211	0.05263	0.06316
201	8	0.2095	mfpt_wei	0.13684	0.27368	0.10526	0.01053	0.22105	0.04211	0	0	0.15789	0.05263
202	8	0.24502	euc	0.35789	0.26316	0.02105	0	0.14737	0.06316	0.01053	0	0.07368	0.06316
203	8	0.26848	euc	0.65263	0.15789	0	0	0.10526	0.03158	0	0.03158	0.01053	0.01053
204	8	0.26123	euc	0.64211	0.09474	0	0	0.04211	0.02105	0	0.07368	0	0.12632
205	8	0.2158	comm_wei	0.16842	0.07368	0.29474	0.01053	0.04211	0.03158	0	0.02105	0.18947	0.16842
206	8	0.1011	comm_wei	0.14737	0.02105	0.52632	0.01053	0.09474	0.02105	0	0.05263	0.01053	0.11579
207	8	0.25722	euc	0.43158	0.04211	0.03158	0.02105	0.03158	0.12632	0.01053	0.16842	0.07368	0.06316
208	8	0.2266	mfpt_wei	0.15789	0.04211	0.2	0	0.03158	0.07368	0.02105	0.01053	0.23158	0.23158
209	8	0.23424	euc	0.22105	0.05263	0.21053	0.02105	0.01053	0.07368	0.01053	0.01053	0.11579	0.27368
210	8	0.21357	euc	0.58947	0.12632	0.02105	0	0.10526	0.03158	0	0.07368	0.04211	0.01053
211	8	0.27646	euc	0.48421	0.18947	0.02105	0.01053	0.06316	0.02105	0	0.05263	0.04211	0.11579
212	8	0.24622	euc	0.46316	0.25263	0	0	0.08421	0.05263	0	0.04211	0.05263	0.05263
213	8	0.25524	euc	0.27368	0.44211	0	0	0.2	0.06316	0	0	0.01053	0.01053
214	8	0.1912	euc	0.6	0.10526	0.02105	0.02105	0.08421	0.06316	0	0	0.06316	0.04211
215	8	0.2706	euc	0.71579	0.15789	0	0	0.07368	0.02105	0	0	0.01053	0.02105
216	8	0.2424	euc	0.41053	0.27368	0.01053	0	0.2	0	0	0	0.05263	0.05263
217	8	0.22668	euc	0.54737	0.11579	0.01053	0.02105	0.23158	0.03158	0	0	0.01053	0.03158
218	8	0.26923	euc	0.51579	0.15789	0	0.02105	0.01053	0.02105	0	0.04211	0.05263	0.17895
219	8	0.24763	euc	0.30526	0.17895	0	0.04211	0.10526	0	0.06316	0	0.14737	0.15789
220	8	0.27281	euc	0.50526	0.12632	0	0.02105	0.09474	0	0.06316	0.05263	0.09474	0.04211
221	8	0.26446	euc	0.48421	0.12632	0	0	0.05263	0	0.01053	0.07368	0.07368	0.17895
222	8	0.2469	euc	0.54737	0.12632	0.01053	0.01053	0.12632	0.01053	0	0.04211	0.04211	0.08421
223	8	0.24315	euc	0.42105	0.14737	0.08421	0	0.10526	0	0.01053	0.04211	0.07368	0.11579
224	6	0.20557	mfpt_wei	0.05263	0.01053	0.11579	0.18947	0.06316	0.07368	0.10526	0	0.33684	0.05263
225	6	0.19301	cos_bin	0.05263	0.01053	0.13684	0.45263	0.11579	0	0.04211	0	0.15789	0.03158
226	6	0.12748	cos_bin	0.07368	0	0.01053	0.37895	0.34737	0.01053	0.02105	0	0.15789	0
227	6	0.19266	mfpt_wei	0.08421	0	0.17895	0.2	0.07368	0.02105	0	0	0.4	0.04211
228	6	0.21672	mfpt_wei	0.27368	0	0	0.18947	0.10526	0.01053	0.02105	0	0.4	0
229	6	0.20763	mfpt_wei	0.06316	0.01053	0.16842	0.08421	0.12632	0	0.05263	0	0.44211	0.05263
230	6	0.20906	mfpt_wei	0.05263	0	0.22105	0.05263	0.05263	0	0	0	0.55789	0.06316
231	6	0.19471	cos_bin	0.14737	0.04211	0.06316	0.33684	0.10526	0.03158	0.01053	0.08421	0.17895	0
232	6	0.18511	euc	0.25263	0.02105	0.02105	0.18947	0.12632	0.02105	0.03158	0.17895	0.14737	0.01053
233	6	0.20606	mfpt_wei	0.09474	0	0.11579	0.12632	0.11579	0.03158	0	0.01053	0.48421	0.02105
234	6	0.28774	mfpt_wei	0.05263	0	0.06316	0.22105	0.01053	0.01053	0.09474	0	0.51579	0.03158
235	6	0.16861	euc	0.24211	0	0	0.11579	0.12632	0.02105	0.04211	0.08421	0.36842	0
236	6	0.28282	mfpt_wei	0.09474	0.01053	0.01053	0.21053	0.02105	0	0.03158	0	0.53684	0.08421
237	6	0.28783	mfpt_wei	0.05263	0.02105	0.02105	0.13684	0.05263	0	0.12632	0	0.52632	0.06316
238	6	0.28693	mfpt_wei	0.06316	0.03158	0	0.16842	0.02105	0.04211	0.17895	0	0.46316	0.03158
239	6	0.29458	mfpt_wei	0.07368	0.01053	0.01053	0.33684	0.05263	0.01053	0.06316	0	0.42105	0.02105
240	6	0.2566	mfpt_wei	0.2	0	0	0.08421	0.06316	0	0.04211	0	0.6	0.01053
241	6	0.29105	mfpt_wei	0.05263	0	0.18947	0.22105	0.01053	0	0.02105	0	0.46316	0.04211
242	6	0.30675	mfpt_wei	0.05263	0	0.16842	0.18947	0.02105	0	0	0	0.51579	0.05263
243	6	0.28634	mfpt_wei	0.05263	0.02105	0.04211	0.22105	0.03158	0	0.02105	0	0.46316	0.14737
244	6	0.0846	comm_wei	0.12632	0.07368	0.33684	0.04211	0.32632	0.06316	0	0	0.01053	0.02105
245	6	0.10609	comm_wei	0.12632	0.02105	0.41053	0.04211	0.18947	0.11579	0	0	0.09474	0
246	6	0.11229	mfpt_wei	0.13684	0.07368	0.14737	0.06316	0.23158	0.11579	0	0	0.22105	0.01053
247	6	0.16021	mfpt_wei	0.05263	0.02105	0.11579	0.17895	0.11579	0.02105	0.03158	0	0.35789	0.10526
248	6	0.14321	mfpt_wei	0.08421	0.01053	0.13684	0.13684	0.16842	0.07368	0.02105	0	0.32632	0.04211
249	6	0.10948	comm_wei	0.05263	0.02105	0.48421	0.03158	0.23158	0.06316	0	0.01053	0.07368	0.03158
250	6	0.13884	mfpt_wei	0.05263	0.09474	0.09474	0.17895	0.23158	0.07368	0	0	0.23158	0.04211
251	6	0.13308	comm_wei	0.05263	0.06316	0.23158	0.03158	0.37895	0.10526	0	0	0.10526	0.03158
252	6	0.16045	mfpt_wei	0.05263	0.05263	0.07368	0.11579	0.24211	0.05263	0.04211	0	0.31579	0.05263
253	6	0.15032	mfpt_wei	0.05263	0.05263	0.08421	0.18947	0.28421	0.01053	0.03158	0	0.29474	0
254	6	0.14737	cos_bin	0.06316	0.08421	0.02105	0.14737	0.28421	0.05263	0.13684	0	0.14737	0.06316
255	6	0.18784	cos_bin	0.05263	0.01053	0.07368	0.22105	0.15789	0.03158	0.17895	0	0.2	0.07368
256	6	0.16924	mfpt_wei	0.05263	0.02105	0.01053	0.26316	0.15789	0.02105	0.01053	0	0.46316	0
257	6	0.15449	cos_bin	0.05263	0.01053	0.22105	0.34737	0.11579	0.01053	0.01053	0	0.23158	0
258	6	0.13663	mfpt_wei	0.05263	0.01053	0.11579	0.24211	0.14737	0.02105	0.01053	0	0.37895	0.02105
259	3	0.14704	comm_wei	0.10526	0.08421	0.23158	0.05263	0.22105	0.08421	0	0	0.14737	0.07368
260	3	0.11501	euc	0.29474	0.04211	0.10526	0.02105	0.33684	0.02105	0	0.03158	0.09474	0.05263
261	3	0.13823	euc	0.32632	0.07368	0.14737	0	0.22105	0.05263	0	0	0.08421	0.09474
262	3	0.13536	euc	0.50526	0.06316	0.09474	0	0.21053	0.03158	0	0.02105	0.07368	0
263	3	0.10599	euc	0.44211	0.01053	0.05263	0	0.11579	0.02105	0.02105	0.16842	0.13684	0.03158
264	3	0.22069	euc	0.53684	0.08421	0.01053	0	0.11579	0.03158	0	0.15789	0.03158	0.03158
265	3	0.17621	euc	0.26316	0.18947	0.05263	0.01053	0.13684	0.03158	0	0.17895	0.06316	0.07368
266	3	0.15042	euc	0.24211	0.22105	0	0.01053	0.05263	0.03158	0.01053	0.22105	0.05263	0.15789
267	3	0.18246	euc	0.71579	0.04211	0.01053	0	0.01053	0	0.04211	0.15789	0.01053	0.01053
268	3	0.14052	nav_ms	0.11579	0.13684	0.06316	0	0.13684	0.04211	0.03158	0.34737	0.10526	0.02105
269	3	0.16049	euc	0.46316	0.06316	0.04211	0	0.05263	0.02105	0.02105	0.28421	0.03158	0.02105
270	3	0.13325	nav_ms	0.12632	0.05263	0.05263	0.01053	0.17895	0.02105	0	0.51579	0.03158	0.01053
271	3	0.14102	euc	0.38947	0.02105	0.01053	0.04211	0.17895	0.02105	0	0.33684	0	0
272	3	0.19251	euc	0.75789	0.01053	0.01053	0.02105	0.06316	0	0	0.07368	0.04211	0.02105
273	3	0.06879	nav_ms	0.25263	0.02105	0.04211	0	0.23158	0.04211	0.03158	0.36842	0.01053	0
274	3	0.20635	mfpt_wei	0.05263	0.02105	0.07368	0.11579	0.09474	0.08421	0.29474	0	0.26316	0
275	3	0.14945	mfpt_wei	0.05263	0.05263	0.09474	0.04211	0.16842	0.11579	0.11579	0.02105	0.28421	0.05263
276	3	0.13191	mfpt_wei	0.08421	0.17895	0.04211	0.01053	0.14737	0.11579	0.08421	0.11579	0.14737	0.07368
277	3	0.16796	mfpt_wei	0.05263	0	0.16842	0.06316	0.11579	0.08421	0.02105	0.01053	0.41053	0.07368
278	3	0.16502	mfpt_wei	0.10526	0.01053	0.04211	0.03158	0.14737	0.05263	0.02105	0.15789	0.42105	0.01053
279	3	0.19567	euc	0.83158	0	0.07368	0.01053	0.02105	0	0.01053	0.01053	0.03158	0.01053
280	3	0.21755	euc	0.27368	0	0	0.2	0.09474	0	0.02105	0.13684	0.27368	0
281	3	0.30248	mfpt_wei	0.16842	0.01053	0.03158	0.14737	0.03158	0	0.02105	0	0.57895	0.01053
282	3	0.08135	cos_bin	0.06316	0.05263	0.04211	0.13684	0.4	0.03158	0.08421	0.01053	0.15789	0.02105
283	3	0.10681	mi_wei	0.05263	0.13684	0.02105	0.03158	0.28421	0.01053	0.25263	0.03158	0.15789	0.02105
284	3	0.14265	mfpt_wei	0.22105	0.03158	0.02105	0.02105	0.26316	0.03158	0.10526	0.02105	0.28421	0
285	5	0.08938	si_wei_2.00	0.09474	0.08421	0.10526	0.01053	0.36842	0.03158	0.01053	0.10526	0.13684	0.05263
286	5	0.14488	mfpt_wei	0.06316	0.07368	0.04211	0.07368	0.23158	0.05263	0.16842	0	0.17895	0.11579
287	5	0.0975	mi_wei	0.06316	0.21053	0.07368	0	0.24211	0.07368	0.11579	0.06316	0.04211	0.11579
288	5	0.08178	cos_bin	0.06316	0.02105	0.04211	0.25263	0.14737	0.14737	0.13684	0.02105	0.13684	0.03158
289	5	0.07916	euc	0.32632	0.08421	0.2	0.02105	0.23158	0.08421	0.01053	0	0.01053	0.03158
290	5	0.06367	euc	0.4	0.04211	0.07368	0	0.17895	0.05263	0.07368	0	0.10526	0.07368
291	5	0.06678	euc	0.33684	0.04211	0.01053	0.06316	0.38947	0.10526	0	0.02105	0.02105	0.01053
292	5	0.11414	mfpt_wei	0.06316	0.02105	0.06316	0.06316	0.25263	0.02105	0.05263	0	0.4	0.06316
293	5	0.09608	mfpt_wei	0.08421	0.04211	0.09474	0.03158	0.36842	0.02105	0.04211	0	0.27368	0.04211
294	5	0.11186	mfpt_wei	0.05263	0.03158	0.12632	0.11579	0.21053	0.02105	0.02105	0	0.41053	0.01053
295	5	0.12146	mi_wei	0.05263	0.02105	0.01053	0.03158	0.15789	0.07368	0.42105	0	0.22105	0.01053
296	5	0.1301	euc	0.65263	0	0.01053	0.01053	0.22105	0.09474	0	0	0.01053	0
297	5	0.13297	euc	0.63158	0.01053	0	0	0.26316	0.08421	0	0.01053	0	0
298	5	0.11228	euc	0.61053	0.04211	0	0.01053	0.08421	0.01053	0.2	0.02105	0.02105	0
299	5	0.07808	euc	0.23158	0.03158	0.10526	0.02105	0.2	0.11579	0.04211	0.01053	0.2	0.04211
300	5	0.17798	euc	0.75789	0	0.02105	0	0.16842	0	0	0.03158	0.02105	0
301	5	0.22324	euc	0.36842	0.01053	0	0.08421	0.16842	0.03158	0.14737	0.04211	0.12632	0.02105
302	5	0.18492	mfpt_wei	0.07368	0	0.09474	0.07368	0.13684	0.02105	0.01053	0	0.56842	0.02105
303	5	0.10092	mfpt_wei	0.09474	0.02105	0.13684	0.04211	0.14737	0.04211	0.07368	0	0.41053	0.03158
304	5	0.11337	mi_wei	0.05263	0.22105	0.06316	0	0.12632	0.15789	0.17895	0	0	0.2
305	5	0.0583	mi_wei	0.06316	0.10526	0.09474	0.03158	0.22105	0.2	0.13684	0.02105	0.05263	0.07368
306	5	0.10959	mi_wei	0.10526	0.05263	0.07368	0	0.09474	0.23158	0.27368	0.01053	0.07368	0.08421
307	5	0.19442	mfpt_wei	0.10526	0.03158	0.02105	0.01053	0.06316	0.12632	0.26316	0.03158	0.28421	0.06316
308	5	0.05285	euc	0.14737	0.02105	0.02105	0	0.16842	0.35789	0.14737	0.03158	0	0.10526
309	5	0.17575	euc	0.37895	0.14737	0	0	0.22105	0.09474	0.07368	0	0.01053	0.07368
310	5	0.075	mi_wei	0.17895	0.06316	0.03158	0.02105	0.18947	0.05263	0.36842	0	0.06316	0.03158
311	5	0.2403	mi_wei	0.14737	0.01053	0	0.01053	0.03158	0.03158	0.58947	0.11579	0.06316	0
312	5	0.0675	euc	0.52632	0.01053	0.02105	0.02105	0.21053	0.10526	0	0	0.02105	0.08421
313	4	0.19655	mi_wei	0.15789	0.07368	0.06316	0.01053	0.11579	0.11579	0.23158	0.02105	0.2	0.01053
314	4	0.15704	euc	0.33684	0.03158	0.08421	0	0.15789	0.11579	0.11579	0	0.14737	0.01053
315	4	0.19229	euc	0.12632	0.12632	0	0.01053	0.15789	0.08421	0.09474	0.06316	0.04211	0.29474
316	4	0.16481	euc	0.15789	0.18947	0.01053	0	0.22105	0.16842	0.08421	0.01053	0.04211	0.11579
317	4	0.14586	euc	0.2	0.03158	0.04211	0.02105	0.09474	0.14737	0.11579	0.01053	0.11579	0.22105
318	4	0.16689	fgwei_5.00	0.09474	0.11579	0	0.03158	0.08421	0.13684	0.08421	0.03158	0.06316	0.35789
319	4	0.11721	euc	0.57895	0.01053	0.16842	0.03158	0.03158	0.06316	0.02105	0	0.08421	0.01053
320	4	0.07759	euc	0.32632	0.03158	0.16842	0	0.24211	0.11579	0.05263	0.02105	0.01053	0.03158
321	4	0.09012	euc	0.68421	0.01053	0.2	0.01053	0	0.02105	0.01053	0.01053	0.02105	0.03158
322	4	0.07156	comm_wei	0.17895	0.06316	0.29474	0.05263	0.18947	0.13684	0.01053	0.03158	0	0.04211
323	4	0.10349	euc	0.50526	0	0.22105	0.07368	0.05263	0.02105	0	0.02105	0.05263	0.05263
324	4	0.07729	euc	0.15789	0.06316	0.09474	0.07368	0.26316	0.13684	0.04211	0	0.09474	0.07368
325	1	0.07564	comm_bin	0.06316	0.22105	0.2	0.01053	0.14737	0.06316	0.04211	0.08421	0.01053	0.15789
326	1	0.11773	pl_wei_0.50	0.05263	0.25263	0.13684	0	0.12632	0.10526	0.12632	0.04211	0.06316	0.09474
327	1	0.13246	fgbin_2.50	0.05263	0.25263	0.04211	0	0.05263	0.08421	0.08421	0.02105	0.03158	0.37895
328	1	0.13126	nav_ms	0.11579	0.24211	0.05263	0	0.09474	0.04211	0.07368	0.13684	0.12632	0.11579
329	1	0.09792	mi_wei	0.09474	0.15789	0.05263	0	0.15789	0.01053	0.43158	0.02105	0.06316	0.01053
330	1	0.09907	mfpt_wei	0.08421	0.08421	0.14737	0.03158	0.12632	0.12632	0.06316	0.01053	0.18947	0.13684
331	1	0.09373	euc	0.12632	0.04211	0.08421	0.11579	0.2	0.09474	0.12632	0.01053	0.12632	0.07368
332	1	0.15992	mfpt_wei	0.06316	0.12632	0.09474	0.01053	0.02105	0.07368	0.17895	0	0.2	0.23158
333	1	0.10711	mi_wei	0.05263	0.03158	0.03158	0.05263	0.06316	0.02105	0.4	0	0.26316	0.08421
334	1	0.11991	mfpt_wei	0.05263	0.03158	0.06316	0	0.09474	0.07368	0.18947	0	0.24211	0.25263
335	1	0.06266	euc	0.33684	0.02105	0.02105	0.05263	0.17895	0.14737	0.06316	0.04211	0.10526	0.03158
336	1	0.0859	fgwei_1.00	0.05263	0.11579	0.2	0	0.18947	0.06316	0.01053	0	0	0.36842
337	1	0.09419	fgwei_2.50	0.05263	0.15789	0.18947	0	0.16842	0.05263	0.02105	0	0	0.35789
338	1	0.10772	fgwei_2.50	0.07368	0.09474	0.08421	0.01053	0.2	0.08421	0.08421	0.01053	0.02105	0.33684
339	1	0.08982	comm_wei	0.08421	0.11579	0.18947	0	0.17895	0.12632	0	0	0	0.30526
340	1	0.12778	fgwei_2.50	0.06316	0.15789	0.11579	0	0.15789	0.07368	0.05263	0	0.01053	0.36842
341	1	0.10348	fgbin_1.00	0.05263	0.18947	0.16842	0.01053	0.08421	0.08421	0.06316	0	0.01053	0.33684
342	1	0.16889	mi_wei	0.06316	0.03158	0.05263	0	0.03158	0.05263	0.53684	0	0.16842	0.06316
343	1	0.12639	mfpt_wei	0.05263	0.05263	0.01053	0.01053	0.16842	0.27368	0.12632	0.01053	0.16842	0.12632
344	1	0.12489	pt_wei_0.50	0.05263	0.01053	0.06316	0.01053	0.17895	0.53684	0.09474	0.01053	0.03158	0.01053
345	1	0.0915	mfpt_wei	0.05263	0.06316	0.2	0	0.07368	0.26316	0.12632	0.05263	0.13684	0.03158
346	1	0.15489	si_wei_2.00	0.11579	0.15789	0.01053	0	0.22105	0.15789	0.12632	0	0.03158	0.17895
347	1	0.22719	mi_wei	0.09474	0.16842	0	0	0.08421	0.09474	0.34737	0.02105	0.01053	0.17895
348	1	0.22393	fgwei_2.50	0.06316	0.08421	0.05263	0	0.05263	0.09474	0.11579	0	0.04211	0.49474
349	1	0.21342	mfpt_wei	0.05263	0.18947	0.02105	0.01053	0.04211	0.07368	0.14737	0	0.24211	0.22105
350	1	0.17075	mi_wei	0.05263	0.02105	0.01053	0	0.07368	0.11579	0.63158	0	0.06316	0.03158
351	1	0.18218	nav_ms	0.18947	0.03158	0.05263	0	0.05263	0.01053	0.2	0.21053	0.09474	0.15789
352	1	0.09675	comm_wei	0.12632	0.07368	0.21053	0	0.06316	0.05263	0.13684	0.06316	0.05263	0.22105
353	1	0.11522	comm_wei	0.10526	0.03158	0.23158	0	0.04211	0.15789	0.06316	0.14737	0.16842	0.05263
354	1	0.11875	euc	0.35789	0.01053	0.04211	0.04211	0.04211	0.06316	0.15789	0.07368	0.14737	0.06316
355	1	0.15446	euc	0.41053	0.07368	0.11579	0	0.02105	0.01053	0.06316	0.12632	0.04211	0.13684
356	1	0.16462	mfpt_wei	0.11579	0	0.16842	0.02105	0.01053	0.01053	0.2	0	0.38947	0.08421
357	1	0.06731	euc	0.36842	0.05263	0.02105	0.06316	0.13684	0.14737	0.06316	0	0.11579	0.03158
358	2	0.04203	comm_wei	0.08421	0	0.43158	0.02105	0.28421	0.08421	0	0	0	0.09474
359	2	0.0443	euc	0.24211	0.02105	0.18947	0.02105	0.16842	0.04211	0	0.07368	0.02105	0.22105
360	2	0.04107	euc	0.21053	0.05263	0.14737	0.05263	0.23158	0.11579	0	0.01053	0	0.17895
361	2	0.11355	mfpt_wei	0.07368	0.04211	0.06316	0.02105	0.13684	0.21053	0.03158	0.05263	0.31579	0.05263
362	2	0.0891	mfpt_wei	0.05263	0.05263	0.07368	0.01053	0.08421	0.29474	0.04211	0.05263	0.17895	0.15789
363	2	0.07614	mfpt_wei	0.07368	0	0.10526	0.03158	0.03158	0.12632	0.01053	0	0.58947	0.03158
364	2	0.08418	mfpt_wei	0.06316	0	0.14737	0.02105	0.08421	0.10526	0.11579	0.03158	0.41053	0.02105
365	2	0.07205	mfpt_wei	0.10526	0	0.15789	0	0.07368	0.2	0.02105	0	0.36842	0.07368
366	2	0.09761	mfpt_wei	0.07368	0.01053	0.03158	0.01053	0.12632	0.12632	0.17895	0	0.33684	0.10526
367	2	0.08031	euc	0.12632	0.01053	0.11579	0	0.04211	0.28421	0.16842	0	0.18947	0.06316
368	2	0.16567	pt_bin	0.05263	0.09474	0.04211	0.07368	0.13684	0.18947	0.05263	0.04211	0.15789	0.15789
369	2	0.19009	mfpt_wei	0.05263	0.09474	0.02105	0.05263	0.03158	0.13684	0.05263	0	0.33684	0.22105
370	2	0.29503	mi_bin	0.07368	0.02105	0	0.02105	0.01053	0.02105	0.65263	0.06316	0.12632	0.01053
371	2	0.22688	mfpt_wei	0.05263	0	0	0.06316	0.02105	0.13684	0.13684	0.03158	0.48421	0.07368
372	2	0.19527	mfpt_wei	0.05263	0.02105	0.02105	0.02105	0.04211	0.11579	0.05263	0.01053	0.47368	0.18947
373	2	0.16069	euc	0.42105	0.01053	0.05263	0.04211	0.05263	0.04211	0.15789	0.05263	0.15789	0.01053
374	2	0.07744	comm_wei	0.05263	0.03158	0.34737	0.01053	0.24211	0.08421	0	0	0.02105	0.21053
375	2	0.12124	comm_wei	0.05263	0.01053	0.27368	0	0.09474	0.03158	0.05263	0	0.04211	0.44211
376	2	0.05613	comm_wei	0.33684	0.06316	0.36842	0	0.07368	0.06316	0	0.04211	0.04211	0.01053
377	2	0.12674	mfpt_wei	0.09474	0	0.02105	0.09474	0	0.12632	0.02105	0	0.37895	0.26316
378	2	0.18506	mfpt_wei	0.05263	0	0.01053	0.01053	0.05263	0.17895	0.12632	0.02105	0.28421	0.26316
379	2	0.19866	mfpt_wei	0.05263	0	0	0.01053	0.07368	0.28421	0.31579	0.01053	0.2	0.05263
380	2	0.12033	mfpt_wei	0.05263	0.03158	0.01053	0	0.10526	0.27368	0.01053	0	0.2	0.31579
381	2	0.11431	pt_wei_4.00	0.09474	0	0.01053	0.06316	0.05263	0.52632	0.08421	0	0.10526	0.06316
382	2	0.18116	euc	0.46316	0.05263	0	0.02105	0.27368	0.05263	0.05263	0	0	0.08421
383	2	0.17219	euc	0.29474	0.01053	0	0	0.2	0.2	0.08421	0.01053	0.01053	0.18947
384	2	0.19033	mfpt_wei	0.14737	0.03158	0.08421	0.03158	0.11579	0.11579	0.08421	0	0.24211	0.14737
385	2	0.07181	euc	0.32632	0.02105	0.17895	0.06316	0.05263	0.06316	0	0.08421	0.13684	0.07368
386	2	0.0903	euc	0.28421	0.10526	0.06316	0.01053	0.07368	0.06316	0.08421	0.29474	0	0.02105
387	2	0.16853	euc	0.48421	0.01053	0.09474	0.06316	0.09474	0.13684	0.04211	0	0.07368	0
388	2	0.12843	euc	0.25263	0.02105	0.16842	0.02105	0.02105	0.06316	0.16842	0.01053	0.27368	0
389	2	0.08587	euc	0.31579	0.05263	0.12632	0.06316	0.22105	0.09474	0.01053	0.03158	0.05263	0.03158
390	2	0.12137	euc	0.2	0.2	0.06316	0.01053	0.28421	0.10526	0	0	0.03158	0.10526
391	7	0.07108	comm_bin	0.16842	0.04211	0.33684	0.10526	0.18947	0.01053	0.05263	0	0.07368	0.02105
392	7	0.05718	comm_wei	0.15789	0.09474	0.32632	0.10526	0.13684	0.06316	0	0	0.07368	0.04211
393	7	0.07623	comm_wei	0.11579	0.01053	0.37895	0.02105	0.06316	0.08421	0.08421	0	0.23158	0.01053
394	7	0.08091	comm_wei	0.05263	0.07368	0.46316	0.06316	0.2	0.05263	0	0.01053	0.04211	0.04211
395	7	0.07404	comm_wei	0.06316	0.01053	0.56842	0.03158	0.11579	0.03158	0	0	0.15789	0.02105
396	7	0.11545	mfpt_wei	0.12632	0	0.11579	0	0.15789	0.02105	0.01053	0.16842	0.24211	0.15789
397	7	0.0936	euc	0.26316	0.01053	0.14737	0.02105	0.2	0.05263	0.04211	0.06316	0.18947	0.01053
398	7	0.08813	comm_wei	0.12632	0.05263	0.31579	0.07368	0.25263	0.01053	0	0.03158	0.12632	0.01053
399	7	0.11514	mfpt_wei	0.08421	0	0.23158	0	0.02105	0.04211	0.03158	0.03158	0.29474	0.26316
400	7	0.09975	mfpt_wei	0.17895	0.01053	0.14737	0	0.15789	0.11579	0.02105	0.05263	0.27368	0.04211

## Sheet: Figure 4
node_index	system_ID	sparse_sc	communication_models	difference
1	8	0.23899	0.18278	-0.05621
2	8	0.17539	0.25298	0.07759
3	8	0.31575	0.23018	-0.08557
4	8	0.16229	0.27522	0.11292
5	8	0.19901	0.1009	-0.09811
6	8	0.31909	0.19906	-0.12002
7	8	0.14557	0.24276	0.09719
8	8	0.1685	0.13101	-0.03749
9	8	0.26444	0.23331	-0.03112
10	8	0.1806	0.1962	0.0156
11	8	0.08824	0.27908	0.19084
12	8	0.16981	0.22281	0.053
13	8	0.15779	0.22656	0.06876
14	8	0.27167	0.23068	-0.04099
15	8	0.21981	0.27999	0.06018
16	8	0.13808	0.1806	0.04252
17	8	0.24274	0.26008	0.01734
18	8	0.13636	0.29308	0.15672
19	8	0.19622	0.25451	0.05829
20	8	0.17721	0.24823	0.07101
21	8	0.15577	0.26316	0.10738
22	8	0.17513	0.26834	0.09321
23	8	0.14808	0.22644	0.07836
24	8	0.13061	0.22909	0.09847
25	6	0.1227	0.17549	0.05279
26	6	0.05195	0.10526	0.05331
27	6	0.2131	0.17737	-0.03573
28	6	0.14616	0.17553	0.02937
29	6	0.39704	0.20103	-0.19601
30	6	0.09149	0.28922	0.19774
31	6	0.13928	0.28032	0.14105
32	6	0.08895	0.23406	0.14511
33	6	0.16531	0.20236	0.03705
34	6	0.18784	0.20029	0.01246
35	6	0.04217	0.19751	0.15534
36	6	0.04474	0.17467	0.12993
37	6	0.11893	0.27446	0.15553
38	6	0.24567	0.31725	0.07158
39	6	0.21157	0.3025	0.09093
40	6	0.11055	0.28901	0.17846
41	6	0.11356	0.30618	0.19262
42	6	0.12627	0.32391	0.19764
43	6	0.22486	0.30475	0.07989
44	6	0.16512	0.07872	-0.08641
45	6	0.20151	0.08851	-0.113
46	6	0.14212	0.1198	-0.02232
47	6	0.14059	0.17768	0.0371
48	6	0.22641	0.14394	-0.08247
49	6	0.16755	0.0804	-0.08715
50	6	0.32098	0.10784	-0.21314
51	6	0.21686	0.14892	-0.06793
52	6	0.08912	0.14811	0.05899
53	6	0.1584	0.16566	0.00726
54	6	0.18529	0.18694	0.00165
55	6	0.1543	0.1809	0.0266
56	6	0.21578	0.21581	3e-05
57	6	0.46956	0.19837	-0.27119
58	6	0.10659	0.15758	0.05099
59	6	0.2854	0.18061	-0.10478
60	3	0.10196	0.06012	-0.04185
61	3	0.21911	0.14188	-0.07722
62	3	0.05903	0.08117	0.02214
63	3	0.20331	0.14076	-0.06255
64	3	0.03663	0.08779	0.05116
65	3	0.14975	0.17258	0.02283
66	3	0.17614	0.12537	-0.05077
67	3	0.05813	0.18082	0.12269
68	3	0.07111	0.11887	0.04777
69	3	0.03796	0.10258	0.06462
70	3	0.0222	0.11104	0.08883
71	3	0.06711	0.16657	0.09946
72	3	0.01718	0.11746	0.10027
73	3	0.13143	0.15245	0.02102
74	3	0.14696	0.21487	0.06791
75	3	0.12182	0.12524	0.00341
76	3	0.23795	0.16899	-0.06896
77	3	0.13694	0.16023	0.02328
78	3	0.03034	0.20299	0.17265
79	3	0.12505	0.18309	0.05804
80	3	0.09224	0.22402	0.13179
81	3	0.14385	0.30351	0.15966
82	3	0.02825	0.07271	0.04446
83	3	0.04654	0.12215	0.07561
84	3	0.08434	0.08277	-0.00157
85	3	0.02635	0.09175	0.06541
86	5	0.14198	0.11811	-0.02387
87	5	0.05653	0.07125	0.01471
88	5	0.05371	0.07341	0.0197
89	5	0.01654	0.06069	0.04416
90	5	0.0314	0.06499	0.03358
91	5	0.04022	0.04508	0.00487
92	5	0.04217	0.05843	0.01626
93	5	0.09438	0.11918	0.02481
94	5	0.02045	0.13703	0.11658
95	5	0.1119	0.125	0.0131
96	5	0.07772	0.13522	0.05751
97	5	0.11426	0.19529	0.08104
98	5	0.06822	0.14878	0.08056
99	5	0.05515	0.1019	0.04675
100	5	0.10695	0.19077	0.08382
101	5	0.06821	0.14595	0.07774
102	5	0.02557	0.04644	0.02086
103	5	0.04324	0.12334	0.08009
104	5	0.08062	0.15226	0.07164
105	5	0.08491	0.12537	0.04046
106	5	0.05343	0.12327	0.06984
107	5	0.036	0.14692	0.11092
108	5	0.02388	0.09135	0.06747
109	4	0.19435	0.19889	0.00454
110	4	0.15824	0.23507	0.07683
111	4	0.09541	0.21875	0.12334
112	4	0.16084	0.15035	-0.01049
113	4	0.08697	0.22729	0.14032
114	4	0.04004	0.10455	0.06451
115	4	0.15635	0.11197	-0.04438
116	4	0.1295	0.11028	-0.01922
117	4	0.08915	0.1176	0.02845
118	4	0.11656	0.07293	-0.04363
119	4	0.14908	0.10785	-0.04123
120	4	0.12698	0.07799	-0.04899
121	1	0.0207	0.04908	0.02838
122	1	0.05235	0.08728	0.03493
123	1	0.02784	0.08612	0.05827
124	1	0.05937	0.09817	0.0388
125	1	0.05818	0.11254	0.05436
126	1	0.12618	0.11354	-0.01264
127	1	0.01627	0.0939	0.07764
128	1	0.06709	0.10412	0.03703
129	1	0.04008	0.07404	0.03395
130	1	0.03495	0.13237	0.09742
131	1	0.10453	0.18774	0.0832
132	1	0.11891	0.14108	0.02218
133	1	0.02821	0.10213	0.07392
134	1	0.10178	0.10297	0.00119
135	1	0.08321	0.11239	0.02918
136	1	0.04441	0.07097	0.02656
137	1	0.06244	0.10901	0.04657
138	1	0.06089	0.10391	0.04302
139	1	0.04285	0.0828	0.03995
140	1	0.09934	0.22876	0.12942
141	1	0.11123	0.22213	0.1109
142	1	0.09302	0.19154	0.09852
143	1	0.02849	0.2189	0.1904
144	1	0.10577	0.1319	0.02613
145	1	0.1058	0.10543	-0.00036
146	1	0.12493	0.14174	0.01681
147	1	0.1309	0.12745	-0.00345
148	1	0.03122	0.06335	0.03213
149	2	0.04635	0.04176	-0.0046
150	2	0.01744	0.04297	0.02554
151	2	0.10582	0.14026	0.03444
152	2	0.04546	0.10209	0.05663
153	2	0.07947	0.10987	0.0304
154	2	0.10501	0.12377	0.01876
155	2	0.12721	0.0994	-0.02781
156	2	0.14151	0.10249	-0.03901
157	2	0.14307	0.11028	-0.03279
158	2	0.08764	0.12205	0.03441
159	2	0.08079	0.10437	0.02359
160	2	0.05914	0.0866	0.02746
161	2	0.1241	0.1428	0.0187
162	2	0.09906	0.19758	0.09852
163	2	0.14241	0.25242	0.11001
164	2	0.12382	0.28089	0.15707
165	2	0.06388	0.19315	0.12927
166	2	0.04873	0.27076	0.22202
167	2	0.06944	0.08464	0.0152
168	2	0.10915	0.06729	-0.04186
169	2	0.12493	0.06103	-0.0639
170	2	0.10497	0.04756	-0.0574
171	2	0.1305	0.10764	-0.02286
172	2	0.14145	0.08101	-0.06044
173	2	0.09215	0.07313	-0.01903
174	2	0.10343	0.08223	-0.0212
175	2	0.10252	0.20595	0.10343
176	2	0.08677	0.15207	0.0653
177	2	0.05908	0.18818	0.1291
178	2	0.07092	0.11641	0.04549
179	2	0.07255	0.15397	0.08141
180	2	0.0445	0.09551	0.05101
181	2	0.04608	0.10202	0.05595
182	2	0.03166	0.12269	0.09103
183	2	0.06306	0.18836	0.1253
184	2	0.06392	0.14983	0.08591
185	2	0.07643	0.16757	0.09114
186	2	0.09638	0.15965	0.06327
187	2	0.08592	0.16561	0.07969
188	2	0.01495	0.05543	0.04048
189	2	0.10336	0.16127	0.0579
190	2	0.10072	0.13283	0.03211
191	2	0.1215	0.14333	0.02183
192	2	0.08956	0.07934	-0.01022
193	2	0.09018	0.08148	-0.0087
194	2	0.19956	0.14297	-0.0566
195	7	0.11761	0.089	-0.02861
196	7	0.16277	0.08209	-0.08069
197	7	0.21713	0.09827	-0.11886
198	7	0.12891	0.10501	-0.0239
199	7	0.04143	0.08924	0.04782
200	7	0.07924	0.07372	-0.00552
201	8	0.26855	0.2095	-0.05905
202	8	0.27213	0.24502	-0.02712
203	8	0.16006	0.26848	0.10842
204	8	0.19702	0.26123	0.06422
205	8	0.36263	0.2158	-0.14683
206	8	0.23992	0.1011	-0.13881
207	8	0.10399	0.25722	0.15322
208	8	0.32379	0.2266	-0.09719
209	8	0.25221	0.23424	-0.01797
210	8	0.16209	0.21357	0.05148
211	8	0.09716	0.27646	0.1793
212	8	0.12321	0.24622	0.12301
213	8	0.20124	0.25524	0.054
214	8	0.24119	0.1912	-0.05
215	8	0.21207	0.2706	0.05853
216	8	0.31056	0.2424	-0.06816
217	8	0.14723	0.22668	0.07945
218	8	0.22912	0.26923	0.04011
219	8	0.1915	0.24763	0.05613
220	8	0.20368	0.27281	0.06913
221	8	0.15049	0.26446	0.11397
222	8	0.17854	0.2469	0.06836
223	8	0.19482	0.24315	0.04833
224	6	0.18235	0.20557	0.02322
225	6	0.20223	0.19301	-0.00923
226	6	0.0344	0.12748	0.09308
227	6	0.21677	0.19266	-0.02411
228	6	0.06632	0.21672	0.15039
229	6	0.29202	0.20763	-0.08439
230	6	0.18904	0.20906	0.02002
231	6	0.10223	0.19471	0.09247
232	6	0.08324	0.18511	0.10187
233	6	0.18172	0.20606	0.02434
234	6	0.13508	0.28774	0.15266
235	6	0.04451	0.16861	0.12409
236	6	0.15568	0.28282	0.12714
237	6	0.14635	0.28783	0.14148
238	6	0.09734	0.28693	0.18959
239	6	0.09214	0.29458	0.20244
240	6	0.12419	0.2566	0.13241
241	6	0.2415	0.29105	0.04955
242	6	0.20867	0.30675	0.09809
243	6	0.19686	0.28634	0.08948
244	6	0.17686	0.0846	-0.09225
245	6	0.20285	0.10609	-0.09676
246	6	0.11952	0.11229	-0.00723
247	6	0.2204	0.16021	-0.06019
248	6	0.13334	0.14321	0.00987
249	6	0.25344	0.10948	-0.14396
250	6	0.20246	0.13884	-0.06362
251	6	0.25009	0.13308	-0.11701
252	6	0.17713	0.16045	-0.01669
253	6	0.09004	0.15032	0.06028
254	6	0.13421	0.14737	0.01316
255	6	0.15106	0.18784	0.03678
256	6	0.04465	0.16924	0.12459
257	6	0.16044	0.15449	-0.00595
258	6	0.13511	0.13663	0.00152
259	3	0.25051	0.14704	-0.10347
260	3	0.10076	0.11501	0.01425
261	3	0.176	0.13823	-0.03777
262	3	0.13451	0.13536	0.00085
263	3	0.04052	0.10599	0.06548
264	3	0.13434	0.22069	0.08635
265	3	0.12167	0.17621	0.05454
266	3	0.20865	0.15042	-0.05822
267	3	0.11021	0.18246	0.07225
268	3	0.09412	0.14052	0.04639
269	3	0.09791	0.16049	0.06258
270	3	0.04658	0.13325	0.08667
271	3	0.02691	0.14102	0.11411
272	3	0.1128	0.19251	0.07971
273	3	0.02448	0.06879	0.04431
274	3	0.14425	0.20635	0.0621
275	3	0.12247	0.14945	0.02698
276	3	0.165	0.13191	-0.03309
277	3	0.23136	0.16796	-0.06341
278	3	0.1632	0.16502	0.00182
279	3	0.12148	0.19567	0.07419
280	3	0.07221	0.21755	0.14534
281	3	0.17783	0.30248	0.12464
282	3	0.02945	0.08135	0.0519
283	3	0.08443	0.10681	0.02238
284	3	0.09827	0.14265	0.04437
285	5	0.08319	0.08938	0.00619
286	5	0.13805	0.14488	0.00683
287	5	0.06489	0.0975	0.03261
288	5	0.02308	0.08178	0.05869
289	5	0.0329	0.07916	0.04627
290	5	0.03953	0.06367	0.02414
291	5	0.02037	0.06678	0.0464
292	5	0.12865	0.11414	-0.01452
293	5	0.11512	0.09608	-0.01904
294	5	0.07512	0.11186	0.03673
295	5	0.01936	0.12146	0.1021
296	5	0.05011	0.1301	0.07998
297	5	0.1078	0.13297	0.02518
298	5	0.10514	0.11228	0.00714
299	5	0.02902	0.07808	0.04905
300	5	0.10523	0.17798	0.07275
301	5	0.03541	0.22324	0.18783
302	5	0.08082	0.18492	0.1041
303	5	0.06153	0.10092	0.03939
304	5	0.0794	0.11337	0.03398
305	5	0.03793	0.0583	0.02037
306	5	0.06089	0.10959	0.0487
307	5	0.08088	0.19442	0.11353
308	5	0.01881	0.05285	0.03405
309	5	0.12365	0.17575	0.0521
310	5	0.03837	0.075	0.03663
311	5	0.02354	0.2403	0.21676
312	5	0.01753	0.0675	0.04997
313	4	0.1944	0.19655	0.00215
314	4	0.16161	0.15704	-0.00458
315	4	0.07525	0.19229	0.11704
316	4	0.17056	0.16481	-0.00575
317	4	0.16409	0.14586	-0.01823
318	4	0.09295	0.16689	0.07394
319	4	0.13601	0.11721	-0.0188
320	4	0.06965	0.07759	0.00795
321	4	0.14577	0.09012	-0.05564
322	4	0.13968	0.07156	-0.06812
323	4	0.19953	0.10349	-0.09604
324	4	0.06893	0.07729	0.00837
325	1	0.03433	0.07564	0.04131
326	1	0.0751	0.11773	0.04263
327	1	0.0757	0.13246	0.05677
328	1	0.13312	0.13126	-0.00187
329	1	0.03445	0.09792	0.06346
330	1	0.07965	0.09907	0.01942
331	1	0.05481	0.09373	0.03892
332	1	0.08398	0.15992	0.07595
333	1	0.02767	0.10711	0.07944
334	1	0.09645	0.11991	0.02346
335	1	0.0234	0.06266	0.03926
336	1	0.08641	0.0859	-0.00051
337	1	0.09572	0.09419	-0.00153
338	1	0.1085	0.10772	-0.00077
339	1	0.06344	0.08982	0.02638
340	1	0.09772	0.12778	0.03006
341	1	0.04049	0.10348	0.06299
342	1	0.05918	0.16889	0.10971
343	1	0.04139	0.12639	0.085
344	1	0.04236	0.12489	0.08253
345	1	0.04689	0.0915	0.0446
346	1	0.05691	0.15489	0.09799
347	1	0.05752	0.22719	0.16967
348	1	0.11361	0.22393	0.11032
349	1	0.09136	0.21342	0.12206
350	1	0.01087	0.17075	0.15988
351	1	0.2161	0.18218	-0.03393
352	1	0.08639	0.09675	0.01036
353	1	0.08341	0.11522	0.03181
354	1	0.03943	0.11875	0.07932
355	1	0.13125	0.15446	0.02321
356	1	0.12316	0.16462	0.04146
357	1	0.01239	0.06731	0.05492
358	2	0.12393	0.04203	-0.0819
359	2	0.05729	0.0443	-0.013
360	2	0.02527	0.04107	0.0158
361	2	0.08601	0.11355	0.02753
362	2	0.08803	0.0891	0.00107
363	2	0.0873	0.07614	-0.01116
364	2	0.09961	0.08418	-0.01543
365	2	0.14954	0.07205	-0.07749
366	2	0.08495	0.09761	0.01266
367	2	0.13648	0.08031	-0.05617
368	2	0.10567	0.16567	0.06
369	2	0.1106	0.19009	0.07949
370	2	0.10247	0.29503	0.19256
371	2	0.09154	0.22688	0.13534
372	2	0.10491	0.19527	0.09036
373	2	0.04582	0.16069	0.11487
374	2	0.09511	0.07744	-0.01767
375	2	0.10281	0.12124	0.01843
376	2	0.12803	0.05613	-0.07189
377	2	0.10318	0.12674	0.02356
378	2	0.10072	0.18506	0.08433
379	2	0.04127	0.19866	0.1574
380	2	0.09075	0.12033	0.02958
381	2	0.03959	0.11431	0.07472
382	2	0.0693	0.18116	0.11186
383	2	0.07905	0.17219	0.09314
384	2	0.10325	0.19033	0.08708
385	2	0.09055	0.07181	-0.01874
386	2	0.02614	0.0903	0.06416
387	2	0.13025	0.16853	0.03828
388	2	0.12721	0.12843	0.00122
389	2	0.14624	0.08587	-0.06037
390	2	0.1111	0.12137	0.01026
391	7	0.0956	0.07108	-0.02452
392	7	0.06437	0.05718	-0.00719
393	7	0.09592	0.07623	-0.0197
394	7	0.15625	0.08091	-0.07534
395	7	0.17366	0.07404	-0.09962
396	7	0.05654	0.11545	0.05891
397	7	0.15456	0.0936	-0.06095
398	7	0.12434	0.08813	-0.0362
399	7	0.19652	0.11514	-0.08137
400	7	0.07352	0.09975	0.02623

## Sheet: Figure 5
	euc	pl_bin	pl_wei_0.12	pl_wei_0.25	pl_wei_0.50	pl_wei_1.00	pl_wei_2.00	pl_wei_4.00	comm_wei	comm_bin	cos_wei	cos_bin	si_bin	si_wei_0.12	si_wei_0.25	si_wei_0.50	si_wei_1.00	si_wei_2.00	si_wei_4.00	pt_bin	pt_wei_0.12	pt_wei_0.25	pt_wei_0.50	pt_wei_1.00	pt_wei_2.00	pt_wei_4.00	mi_wei	mi_bin	nav_num	nav_ms	mfpt_wei	mfpt_bin	fgbin_1.00	fgbin_2.50	fgbin_5.00	fgbin_10.00	fgwei_1.00	fgwei_2.50	fgwei_5.00	fgwei_10.00		node_index	system_ID	improvement_in_R^2
euc	0	21	49	85	190	400	86	21	771	496	134	311	21	39	105	120	246	528	614	115	73	91	124	221	310	490	243	124	130	216	570	165	84	34	45	51	306	606	278	63		1	8	0.072581
pl_bin	21	0	0	2	1	1	0	0	19	2	4	3	5	0	0	3	4	6	12	3	0	1	0	0	4	1	6	2	3	12	18	9	4	0	1	0	2	1	0	2		2	8	0.06135
pl_wei_0.12	49	0	0	1	3	3	1	0	47	12	24	12	0	1	2	3	11	13	20	5	0	1	4	8	12	14	12	7	4	20	57	10	2	1	0	3	4	6	2	11		3	8	0.064915
pl_wei_0.25	85	2	1	0	6	4	4	1	53	29	42	27	0	0	3	4	9	28	42	13	6	8	13	17	25	42	13	18	12	48	88	16	3	2	3	12	6	11	11	25		4	8	0.050674
pl_wei_0.50	190	1	3	6	0	2	6	5	77	108	69	81	1	1	2	8	17	40	45	10	9	3	10	20	30	43	37	12	25	78	79	6	14	4	12	172	12	29	10	55		5	8	0.046495
pl_wei_1.00	400	1	3	4	2	0	6	1	138	238	33	133	3	5	9	7	25	35	36	16	19	15	16	17	21	39	36	23	28	69	152	22	12	5	8	131	20	40	20	30		6	8	0.061436
pl_wei_2.00	86	0	1	4	6	6	0	2	88	10	1	27	0	0	3	7	11	12	24	17	12	12	8	7	7	22	21	13	3	22	88	10	7	5	0	6	7	40	9	1		7	8	0.052973
pl_wei_4.00	21	0	0	1	5	1	2	0	8	2	2	5	0	0	1	0	1	2	2	1	1	1	1	1	0	3	2	0	1	6	10	0	1	0	0	0	2	2	3	0		8	8	0.064576
comm_wei	771	19	47	53	77	138	88	8	0	476	95	225	14	15	47	70	153	277	387	34	18	32	37	84	134	233	52	19	178	468	104	11	38	15	43	119	102	23	19	30		9	8	0.055546
comm_bin	496	2	12	29	108	238	10	2	476	0	128	69	4	6	23	43	156	232	316	39	22	34	27	18	28	63	85	98	15	171	541	37	21	13	8	184	72	180	67	50		10	8	0.055643
cos_wei	134	4	24	42	69	33	1	2	95	128	0	96	2	3	10	18	34	64	61	8	16	15	13	16	32	38	35	23	17	50	90	13	15	4	15	8	17	62	53	8		11	8	0.060322
cos_bin	311	3	12	27	81	133	27	5	225	69	96	0	14	4	39	78	261	286	303	32	14	24	31	75	112	259	33	38	89	216	326	83	51	17	4	2	37	150	94	26		12	8	0.062816
si_bin	21	5	0	0	1	3	0	0	14	4	2	14	0	5	1	3	2	9	7	3	2	1	4	3	6	15	5	0	0	12	18	0	0	0	0	1	0	4	4	2		13	8	0.066703
si_wei_0.12	39	0	1	0	1	5	0	0	15	6	3	4	5	0	2	3	5	5	11	1	5	3	3	0	4	7	3	3	2	7	9	2	3	3	0	1	3	5	1	2		14	8	0.062791
si_wei_0.25	105	0	2	3	2	9	3	1	47	23	10	39	1	2	0	12	17	22	34	5	4	4	9	7	19	16	18	6	10	38	93	8	7	3	0	5	6	18	8	1		15	8	0.057268
si_wei_0.50	120	3	3	4	8	7	7	0	70	43	18	78	3	3	12	0	23	41	54	15	11	12	18	14	36	44	53	18	13	63	132	19	8	4	4	13	12	37	12	7		16	8	0.058258
si_wei_1.00	246	4	11	9	17	25	11	1	153	156	34	261	2	5	17	23	0	67	105	21	19	26	25	30	56	103	80	47	25	123	236	32	12	13	10	65	27	63	30	23		17	8	0.071691
si_wei_2.00	528	6	13	28	40	35	12	2	277	232	64	286	9	5	22	41	67	0	90	42	30	37	42	61	69	128	120	59	54	184	394	41	29	21	27	84	53	126	64	48		18	8	0.065637
si_wei_4.00	614	12	20	42	45	36	24	2	387	316	61	303	7	11	34	54	105	90	0	45	35	31	56	54	77	182	158	78	50	204	477	68	48	33	28	105	63	160	53	26		19	8	0.074148
pt_bin	115	3	5	13	10	16	17	1	34	39	8	32	3	1	5	15	21	42	45	0	6	7	15	19	44	45	54	8	31	65	45	14	9	2	0	8	1	17	11	3		20	8	0.072134
pt_wei_0.12	73	0	0	6	9	19	12	1	18	22	16	14	2	5	4	11	19	30	35	6	0	0	4	13	20	25	18	6	19	28	59	14	6	3	2	1	10	14	14	3		21	8	0.069457
pt_wei_0.25	91	1	1	8	3	15	12	1	32	34	15	24	1	3	4	12	26	37	31	7	0	0	4	5	19	17	28	6	24	52	58	6	5	2	5	3	9	24	11	7		22	8	0.072141
pt_wei_0.50	124	0	4	13	10	16	8	1	37	27	13	31	4	3	9	18	25	42	56	15	4	4	0	9	12	19	56	28	14	46	103	10	5	2	3	0	10	24	16	5		23	8	0.058445
pt_wei_1.00	221	0	8	17	20	17	7	1	84	18	16	75	3	0	7	14	30	61	54	19	13	5	9	0	6	41	84	52	12	64	239	19	8	7	3	3	14	27	22	6		24	8	0.057144
pt_wei_2.00	310	4	12	25	30	21	7	0	134	28	32	112	6	4	19	36	56	69	77	44	20	19	12	6	0	24	107	61	31	101	391	55	16	13	5	8	25	52	24	13		25	6	0.060974
pt_wei_4.00	490	1	14	42	43	39	22	3	233	63	38	259	15	7	16	44	103	128	182	45	25	17	19	41	24	0	142	68	40	181	506	61	23	19	8	14	48	106	29	6		26	6	0.055543
mi_wei	243	6	12	13	37	36	21	2	52	85	35	33	5	3	18	53	80	120	158	54	18	28	56	84	107	142	0	69	53	183	115	23	6	5	8	14	7	23	15	11		27	6	0.054967
mi_bin	124	2	7	18	12	23	13	0	19	98	23	38	0	3	6	18	47	59	78	8	6	6	28	52	61	68	69	0	33	136	37	5	3	0	11	26	11	19	10	1		28	6	0.050385
nav_num	130	3	4	12	25	28	3	1	178	15	17	89	0	2	10	13	25	54	50	31	19	24	14	12	31	40	53	33	0	16	189	23	10	8	5	1	36	55	22	7		29	6	0.067687
nav_ms	216	12	20	48	78	69	22	6	468	171	50	216	12	7	38	63	123	184	204	65	28	52	46	64	101	181	183	136	16	0	560	102	57	27	20	30	102	225	100	24		30	6	0.055656
mfpt_wei	570	18	57	88	79	152	88	10	104	541	90	326	18	9	93	132	236	394	477	45	59	58	103	239	391	506	115	37	189	560	0	70	26	17	32	42	12	28	44	24		31	6	0.048637
mfpt_bin	165	9	10	16	6	22	10	0	11	37	13	83	0	2	8	19	32	41	68	14	14	6	10	19	55	61	23	5	23	102	70	0	9	0	0	3	7	14	8	4		32	6	0.048495
fgbin_1.00	84	4	2	3	14	12	7	1	38	21	15	51	0	3	7	8	12	29	48	9	6	5	5	8	16	23	6	3	10	57	26	9	0	1	2	5	3	4	6	12		33	6	0.061127
fgbin_2.50	34	0	1	2	4	5	5	0	15	13	4	17	0	3	3	4	13	21	33	2	3	2	2	7	13	19	5	0	8	27	17	0	1	0	0	0	2	4	6	4		34	6	0.065266
fgbin_5.00	45	1	0	3	12	8	0	0	43	8	15	4	0	0	0	4	10	27	28	0	2	5	3	3	5	8	8	11	5	20	32	0	2	0	0	0	6	7	16	12		35	6	0.060729
fgbin_10.00	51	0	3	12	172	131	6	0	119	184	8	2	1	1	5	13	65	84	105	8	1	3	0	3	8	14	14	26	1	30	42	3	5	0	0	0	8	57	14	4		36	6	0.039715
fgwei_1.00	306	2	4	6	12	20	7	2	102	72	17	37	0	3	6	12	27	53	63	1	10	9	10	14	25	48	7	11	36	102	12	7	3	2	6	8	0	5	4	0		37	6	0.062894
fgwei_2.50	606	1	6	11	29	40	40	2	23	180	62	150	4	5	18	37	63	126	160	17	14	24	24	27	52	106	23	19	55	225	28	14	4	4	7	57	5	0	2	3		38	6	0.049399
fgwei_5.00	278	0	2	11	10	20	9	3	19	67	53	94	4	1	8	12	30	64	53	11	14	11	16	22	24	29	15	10	22	100	44	8	6	6	16	14	4	2	0	8		39	6	0.047169
fgwei_10.00	63	2	11	25	55	30	1	0	30	50	8	26	2	2	1	7	23	48	26	3	3	7	5	6	13	6	11	1	7	24	24	4	12	4	12	4	0	3	8	0		40	6	0.055993
																																										41	6	0.057794
																																										42	6	0.053726
																																										43	6	0.048378
																																										44	6	0.069774
																																										45	6	0.070669
																																										46	6	0.068208
																																										47	6	0.058967
																																										48	6	0.07895
																																										49	6	0.056163
																																										50	6	0.072193
																																										51	6	0.068535
																																										52	6	0.060365
																																										53	6	0.065351
																																										54	6	0.047137
																																										55	6	0.064703
																																										56	6	0.048947
																																										57	6	0.056746
																																										58	6	0.052722
																																										59	6	0.058583
																																										60	3	0.041808
																																										61	3	0.061297
																																										62	3	0.027114
																																										63	3	0.054573
																																										64	3	0.055248
																																										65	3	0.037609
																																										66	3	0.034629
																																										67	3	0.037648
																																										68	3	0.029061
																																										69	3	0.026281
																																										70	3	0.029562
																																										71	3	0.031146
																																										72	3	0.046106
																																										73	3	0.035499
																																										74	3	0.045095
																																										75	3	0.026292
																																										76	3	0.037525
																																										77	3	0.037285
																																										78	3	0.046455
																																										79	3	0.033979
																																										80	3	0.036778
																																										81	3	0.047508
																																										82	3	0.035614
																																										83	3	0.029844
																																										84	3	0.040918
																																										85	3	0.03345
																																										86	5	0.039767
																																										87	5	0.026068
																																										88	5	0.022645
																																										89	5	0.05217
																																										90	5	0.044987
																																										91	5	0.029219
																																										92	5	0.03713
																																										93	5	0.051128
																																										94	5	0.026782
																																										95	5	0.036749
																																										96	5	0.035099
																																										97	5	0.032786
																																										98	5	0.057232
																																										99	5	0.043435
																																										100	5	0.048524
																																										101	5	0.027507
																																										102	5	0.030064
																																										103	5	0.029425
																																										104	5	0.040188
																																										105	5	0.029924
																																										106	5	0.027703
																																										107	5	0.031709
																																										108	5	0.040261
																																										109	4	0.042692
																																										110	4	0.043945
																																										111	4	0.034966
																																										112	4	0.037453
																																										113	4	0.035435
																																										114	4	0.039141
																																										115	4	0.04578
																																										116	4	0.041534
																																										117	4	0.039296
																																										118	4	0.040192
																																										119	4	0.042429
																																										120	4	0.051124
																																										121	1	0.033394
																																										122	1	0.026745
																																										123	1	0.038966
																																										124	1	0.033547
																																										125	1	0.028767
																																										126	1	0.02588
																																										127	1	0.02998
																																										128	1	0.022922
																																										129	1	0.028172
																																										130	1	0.032882
																																										131	1	0.028055
																																										132	1	0.030022
																																										133	1	0.03254
																																										134	1	0.03082
																																										135	1	0.02833
																																										136	1	0.059948
																																										137	1	0.068674
																																										138	1	0.038863
																																										139	1	0.021361
																																										140	1	0.032839
																																										141	1	0.03281
																																										142	1	0.03094
																																										143	1	0.036132
																																										144	1	0.038328
																																										145	1	0.0346
																																										146	1	0.03614
																																										147	1	0.077488
																																										148	1	0.039585
																																										149	2	0.045565
																																										150	2	0.034892
																																										151	2	0.030873
																																										152	2	0.029175
																																										153	2	0.025723
																																										154	2	0.077264
																																										155	2	0.035209
																																										156	2	0.065452
																																										157	2	0.075008
																																										158	2	0.080612
																																										159	2	0.036625
																																										160	2	0.032561
																																										161	2	0.027043
																																										162	2	0.033042
																																										163	2	0.030987
																																										164	2	0.038306
																																										165	2	0.031373
																																										166	2	0.048337
																																										167	2	0.030088
																																										168	2	0.034318
																																										169	2	0.02928
																																										170	2	0.032793
																																										171	2	0.033209
																																										172	2	0.03963
																																										173	2	0.039311
																																										174	2	0.066361
																																										175	2	0.029555
																																										176	2	0.026434
																																										177	2	0.026837
																																										178	2	0.026335
																																										179	2	0.029257
																																										180	2	0.029071
																																										181	2	0.025636
																																										182	2	0.030509
																																										183	2	0.037871
																																										184	2	0.028322
																																										185	2	0.032177
																																										186	2	0.036142
																																										187	2	0.032279
																																										188	2	0.029466
																																										189	2	0.058559
																																										190	2	0.055556
																																										191	2	0.039274
																																										192	2	0.038387
																																										193	2	0.038371
																																										194	2	0.063033
																																										195	7	0.054212
																																										196	7	0.056418
																																										197	7	0.046756
																																										198	7	0.033261
																																										199	7	0.034948
																																										200	7	0.04258
																																										201	8	0.064672
																																										202	8	0.062566
																																										203	8	0.052035
																																										204	8	0.052787
																																										205	8	0.047289
																																										206	8	0.051945
																																										207	8	0.055686
																																										208	8	0.047148
																																										209	8	0.055896
																																										210	8	0.045501
																																										211	8	0.060996
																																										212	8	0.05914
																																										213	8	0.06199
																																										214	8	0.053135
																																										215	8	0.064265
																																										216	8	0.067746
																																										217	8	0.059477
																																										218	8	0.074425
																																										219	8	0.069905
																																										220	8	0.067746
																																										221	8	0.073839
																																										222	8	0.059319
																																										223	8	0.063584
																																										224	6	0.043294
																																										225	6	0.054912
																																										226	6	0.050164
																																										227	6	0.049751
																																										228	6	0.049938
																																										229	6	0.062286
																																										230	6	0.065006
																																										231	6	0.056113
																																										232	6	0.044131
																																										233	6	0.05498
																																										234	6	0.04445
																																										235	6	0.046876
																																										236	6	0.052153
																																										237	6	0.05788
																																										238	6	0.058513
																																										239	6	0.056331
																																										240	6	0.051045
																																										241	6	0.045274
																																										242	6	0.048189
																																										243	6	0.05697
																																										244	6	0.075911
																																										245	6	0.064114
																																										246	6	0.056837
																																										247	6	0.053712
																																										248	6	0.069202
																																										249	6	0.056934
																																										250	6	0.064196
																																										251	6	0.063866
																																										252	6	0.056692
																																										253	6	0.051477
																																										254	6	0.054032
																																										255	6	0.051826
																																										256	6	0.050021
																																										257	6	0.052858
																																										258	6	0.0511
																																										259	3	0.068834
																																										260	3	0.038097
																																										261	3	0.045713
																																										262	3	0.049222
																																										263	3	0.037521
																																										264	3	0.043354
																																										265	3	0.042753
																																										266	3	0.034847
																																										267	3	0.029686
																																										268	3	0.033523
																																										269	3	0.035046
																																										270	3	0.027996
																																										271	3	0.037651
																																										272	3	0.032537
																																										273	3	0.037874
																																										274	3	0.040242
																																										275	3	0.031105
																																										276	3	0.030045
																																										277	3	0.0391
																																										278	3	0.035648
																																										279	3	0.030548
																																										280	3	0.038228
																																										281	3	0.045538
																																										282	3	0.034105
																																										283	3	0.033804
																																										284	3	0.0426
																																										285	5	0.034274
																																										286	5	0.030265
																																										287	5	0.022859
																																										288	5	0.028928
																																										289	5	0.046177
																																										290	5	0.035491
																																										291	5	0.03571
																																										292	5	0.03188
																																										293	5	0.038591
																																										294	5	0.035728
																																										295	5	0.027525
																																										296	5	0.055285
																																										297	5	0.048855
																																										298	5	0.029246
																																										299	5	0.033124
																																										300	5	0.035039
																																										301	5	0.048199
																																										302	5	0.053787
																																										303	5	0.028099
																																										304	5	0.039313
																																										305	5	0.026199
																																										306	5	0.025833
																																										307	5	0.026981
																																										308	5	0.030421
																																										309	5	0.035977
																																										310	5	0.023906
																																										311	5	0.032085
																																										312	5	0.03348
																																										313	4	0.042806
																																										314	4	0.041121
																																										315	4	0.032211
																																										316	4	0.031715
																																										317	4	0.037337
																																										318	4	0.030216
																																										319	4	0.04565
																																										320	4	0.04939
																																										321	4	0.042667
																																										322	4	0.038946
																																										323	4	0.05649
																																										324	4	0.037812
																																										325	1	0.02864
																																										326	1	0.028896
																																										327	1	0.027399
																																										328	1	0.02861
																																										329	1	0.027881
																																										330	1	0.027972
																																										331	1	0.035074
																																										332	1	0.030021
																																										333	1	0.039359
																																										334	1	0.027324
																																										335	1	0.028734
																																										336	1	0.039677
																																										337	1	0.031749
																																										338	1	0.062942
																																										339	1	0.054424
																																										340	1	0.047246
																																										341	1	0.030009
																																										342	1	0.025256
																																										343	1	0.029819
																																										344	1	0.034082
																																										345	1	0.023109
																																										346	1	0.030616
																																										347	1	0.033184
																																										348	1	0.0318
																																										349	1	0.03293
																																										350	1	0.027617
																																										351	1	0.043661
																																										352	1	0.035361
																																										353	1	0.031936
																																										354	1	0.038507
																																										355	1	0.038829
																																										356	1	0.09903
																																										357	1	0.032715
																																										358	2	0.040782
																																										359	2	0.050874
																																										360	2	0.033864
																																										361	2	0.031352
																																										362	2	0.025704
																																										363	2	0.070427
																																										364	2	0.037447
																																										365	2	0.074225
																																										366	2	0.093422
																																										367	2	0.053532
																																										368	2	0.035033
																																										369	2	0.029
																																										370	2	0.037248
																																										371	2	0.029936
																																										372	2	0.030448
																																										373	2	0.037745
																																										374	2	0.048884
																																										375	2	0.056362
																																										376	2	0.039343
																																										377	2	0.029961
																																										378	2	0.028084
																																										379	2	0.028376
																																										380	2	0.031945
																																										381	2	0.027023
																																										382	2	0.044285
																																										383	2	0.039506
																																										384	2	0.035243
																																										385	2	0.027251
																																										386	2	0.034678
																																										387	2	0.062206
																																										388	2	0.051441
																																										389	2	0.041212
																																										390	2	0.046577
																																										391	7	0.040905
																																										392	7	0.037178
																																										393	7	0.040218
																																										394	7	0.051214
																																										395	7	0.039181
																																										396	7	0.039667
																																										397	7	0.041168
																																										398	7	0.042874
																																										399	7	0.036794
																																										400	7	0.026201

## Sheet: Figure 6
nki_id	age_years	global_R^2_denoised		predictor	global_preference		node_index	system_ID	R^2		node_index	system_ID	age_vs_rsqu_correlation	significance_mask		biological_age	cos_bin	mfpt_wei	mfpt_bin
A00008326-ses-DS2	59	0.03264		euc	0.6268		1	8	0.315111		1	8	-0.049731	0		59	0.0275	0.0925	0.05
A00013809-ses-DS2	61	0.10185		pl_bin	0		2	8	0.351113		2	8	-0.13069	0		61	0.0125	0.0825	0.0475
A00023510-ses-DS2	23	0.030013		pl_wei_0.12	0		3	8	0.3514		3	8	-0.075427	0		23	0.0625	0.11	0.06
A00025566-ses-DS2	72	0.048697		pl_wei_0.25	0		4	8	0.313147		4	8	-0.10626	0		72	0.07	0.0375	0.005
A00027159-ses-CLG4	13	0.092178		pl_wei_0.50	0		5	8	0.255929		5	8	-0.031274	0		13	0.0225	0.075	0.02
A00027439-ses-CLG4	17	0.09551		pl_wei_1.00	0		6	8	0.335687		6	8	-0.062012	0		17	0.035	0.055	0.0275
A00027443-ses-DS2	15	0.098367		pl_wei_2.00	0		7	8	0.344473		7	8	-0.12719	0		15	0.065	0.0575	0.01
A00028150-ses-DS2	44	0.037236		pl_wei_4.00	0		8	8	0.223721		8	8	0.00018483	0		44	0.19	0.05	0.02
A00028177-ses-DS2	24	0.069431		comm_wei	0		9	8	0.334871		9	8	-0.13014	0		24	0.035	0.12	0.02
A00028184-ses-DS2	57	0.083474		comm_bin	0		10	8	0.279667		10	8	-0.10639	0		57	0.025	0.065	0.04
A00028185-ses-DS2	26	0.035435		cos_wei	0		11	8	0.361586		11	8	-0.13318	1		26	0.0375	0.11	0.0175
A00028192-ses-DS2	49	0.04494		cos_bin	0		12	8	0.328683		12	8	-0.15571	1		49	0.055	0.13	0.06
A00028207-ses-DS2	26	0.035669		si_bin	0		13	8	0.346695		13	8	-0.17249	1		26	0.0275	0.1425	0.0875
A00028246-ses-DS2	55	0.042905		si_wei_0.12	0		14	8	0.314448		14	8	-0.077772	0		55	0.0625	0.1175	0.035
A00028266-ses-DS2	65	0.057168		si_wei_0.25	0		15	8	0.348401		15	8	-0.11621	0		65	0.02	0.0675	0.055
A00028287-ses-DS2	21	0.05419		si_wei_0.50	0		16	8	0.302723		16	8	-0.15421	1		21	0.0275	0.1325	0.0425
A00028339-ses-DS2	56	0.028588		si_wei_1.00	0		17	8	0.355349		17	8	-0.15569	1		56	0.045	0.0775	0.0325
A00028340-ses-DS2	75	0.034495		si_wei_2.00	0		18	8	0.391484		18	8	-0.15369	1		75	0.0625	0.07	0.035
A00028352-ses-DS2	23	0.042015		si_wei_4.00	0		19	8	0.394483		19	8	-0.21108	1		23	0.0425	0.135	0.015
A00028389-ses-DS2	61	0.047766		pt_bin	0		20	8	0.373721		20	8	-0.22477	1		61	0.015	0.0475	0.05
A00028399-ses-DS2	53	0.024779		pt_wei_0.12	0		21	8	0.409219		21	8	-0.13648	1		53	0.02	0.1025	0.045
A00028400-ses-DS2	48	0.035546		pt_wei_0.25	0		22	8	0.37316		22	8	-0.10577	0		48	0.075	0.115	0.055
A00028429-ses-DS2	20	0.039196		pt_wei_0.50	0		23	8	0.310303		23	8	-0.14493	1		20	0.0275	0.1125	0.05
A00028430-ses-DS2	57	0.027898		pt_wei_1.00	0		24	8	0.300607		24	8	-0.13818	1		57	0.075	0.12	0.055
A00028468-ses-DS2	46	0.058878		pt_wei_2.00	0		25	6	0.310984		25	6	-0.2041	1		46	0.0225	0.085	0.0475
A00028605-ses-DS2	59	0.027809		pt_wei_4.00	0		26	6	0.258501		26	6	-0.13413	1		59	0.0575	0.06	0.055
A00028606-ses-DS2	22	0.038398		mi_wei	0		27	6	0.317838		27	6	-0.016808	0		22	0.03	0.0875	0.0625
A00028613-ses-DS2	64	0.043831		mi_bin	0.0061		28	6	0.314574		28	6	-0.015058	0		64	0.11	0.0475	0.0225
A00028656-ses-DS2	20	0.034854		nav_num	0		29	6	0.282195		29	6	0.048522	0		20	0.02	0.1825	0.055
A00028678-ses-DS2	69	0.031717		nav_ms	0.0061		30	6	0.33216		30	6	-0.22146	1		69	0.0925	0.075	0.025
A00028691-ses-DS2	59	0.021484		mfpt_wei	0.3327		31	6	0.362993		31	6	-0.13655	1		59	0.0325	0.12	0.0575
A00028694-ses-DS2	25	0.035408		mfpt_bin	0.0284		32	6	0.32327		32	6	-0.11266	0		25	0.0425	0.115	0.06
A00028753-ses-DS2	41	0.032824		fgbin_1.00	0		33	6	0.309531		33	6	0.065818	0		41	0.075	0.0925	0.0325
A00028766-ses-DS2	19	0.045292		fgbin_2.50	0		34	6	0.289532		34	6	0.03827	0		19	0.0375	0.11	0.015
A00028842-ses-DS2	42	0.038455		fgbin_5.00	0		35	6	0.281934		35	6	-0.04999	0		42	0.0375	0.015	0.0175
A00028844-ses-DS2	19	0.064524		fgbin_10.00	0		36	6	0.281232		36	6	-0.018379	0		19	0.02	0.1125	0.09
A00028912-ses-DS2	67	0.035418		fgwei_1.00	0		37	6	0.282419		37	6	-0.080933	0		67	0.1025	0.045	0.015
A00028929-ses-DS2	63	0.032425		fgwei_2.50	0		38	6	0.343701		38	6	-0.10099	0		63	0.1075	0.0775	0.0275
A00028994-ses-DS2	54	0.051842		fgwei_5.00	0		39	6	0.383378		39	6	-0.12637	0		54	0.03	0.145	0.0175
A00029075-ses-DS2	71	0.049821		fgwei_10.00	0		40	6	0.353484		40	6	-0.11947	0		71	0.0475	0.0225	0.0125
A00029076-ses-DS2	20	0.064175					41	6	0.311857		41	6	-0.20652	1		20	0.015	0.1475	0.0275
A00029092-ses-DS2	20	0.0098471					42	6	0.326729		42	6	-0.15167	1		20	0.0125	0.055	0.045
A00029104-ses-DS2	44	0.036374					43	6	0.339815		43	6	-0.071763	0		44	0.05	0.1225	0.035
A00029126-ses-DS2	34	0.040831					44	6	0.219082		44	6	-0.099533	0		34	0.145	0.0275	0.035
A00029231-ses-DS2	23	0.027872					45	6	0.228204		45	6	-0.10038	0		23	0.0375	0.2025	0.06
A00029303-ses-DS2	19	0.048937					46	6	0.254776		46	6	-0.13055	0		19	0.0975	0.0375	0.0075
A00029304-ses-DS2	32	0.039285					47	6	0.301469		47	6	-0.22063	1		32	0.0275	0.075	0.0475
A00029979-ses-DS2	20	0.044881					48	6	0.268098		48	6	-0.16223	1		20	0.0975	0.0475	0.04
A00030980-ses-DS2	13	0.065552					49	6	0.22106		49	6	-0.13103	0		13	0.0225	0.175	0.03
A00030981-ses-DS2	14	0.027376					50	6	0.252838		50	6	-0.091324	0		14	0.0725	0.0875	0.0375
A00030989-ses-DS2	30	0.052323					51	6	0.299327		51	6	-0.12106	0		30	0.01	0.1325	0.025
A00031216-ses-DS2	18	0.042276					52	6	0.313569		52	6	-0.1682	1		18	0.0625	0.1	0.05
A00031217-ses-DS2	18	0.040449					53	6	0.291414		53	6	-0.19623	1		18	0.0325	0.1675	0.0875
A00031272-ses-DS2	22	0.02978					54	6	0.32371		54	6	-0.19681	1		22	0.0175	0.07	0.06
A00031452-ses-DS2	50	0.041087					55	6	0.314667		55	6	-0.088876	0		50	0.04	0.0775	0.05
A00031459-ses-DS2	20	0.039624					56	6	0.324862		56	6	-0.077673	0		20	0.0725	0.06	0.025
A00031549-ses-DS2	23	0.044671					57	6	0.291044		57	6	-0.10743	0		23	0.115	0.1025	0.025
A00031625-ses-DS2	30	0.034379					58	6	0.276355		58	6	-0.082524	0		30	0.0475	0.14	0.05
A00031683-ses-DS2	51	0.051175					59	6	0.307516		59	6	-0.1043	0		51	0.04	0.1325	0.055
A00031794-ses-DS2	63	0.047194					60	3	0.197269		60	3	-0.044483	0		63	0.0675	0.14	0.055
A00031871-ses-DS2	33	0.028707					61	3	0.246143		61	3	0.078308	0		33	0.0375	0.0725	0.04
A00031872-ses-DS2	59	0.033689					62	3	0.230041		62	3	-0.064165	0		59	0.05	0.0625	0.06
A00031881-ses-CLG4	17	0.069255					63	3	0.289992		63	3	0.0034883	0		17	0.045	0.1225	0.025
A00031893-ses-DS2	51	0.063686					64	3	0.194998		64	3	-0.038046	0		51	0.025	0.0475	0.0075
A00031894-ses-DS2	41	0.052712					65	3	0.259633		65	3	-0.15708	1		41	0.02	0.16	0.0425
A00032007-ses-DS2	20	0.037843					66	3	0.258491		66	3	-0.17647	1		20	0.015	0.1225	0.07
A00032875-ses-DS2	37	0.052119					67	3	0.255651		67	3	-0.20456	1		37	0.0725	0.1425	0.0625
A00032876-ses-DS2	60	0.052218					68	3	0.238661		68	3	-0.14849	1		60	0.1225	0.04	0.015
A00033011-ses-DS2	41	0.03398					69	3	0.222377		69	3	-0.030716	0		41	0.0375	0.0675	0.0325
A00033021-ses-DS2	74	0.047128					70	3	0.222185		70	3	-0.069394	0		74	0.045	0.075	0.0225
A00033180-ses-DS2	18	0.047502					71	3	0.215972		71	3	-0.13373	1		18	0.0675	0.125	0.01
A00033231-ses-DS2	18	0.029929					72	3	0.198728		72	3	-0.056086	0		18	0.02	0.1275	0.0225
A00033232-ses-DS2	27	0.041588					73	3	0.293652		73	3	-0.050871	0		27	0.0675	0.07	0.015
A00033247-ses-DS2	22	0.050731					74	3	0.353597		74	3	-0.11644	0		22	0.045	0.1675	0.0475
A00033248-ses-DS2	21	0.058474					75	3	0.269129		75	3	-0.10248	0		21	0.065	0.195	0.0925
A00033609-ses-DS2	47	0.055361					76	3	0.299603		76	3	-0.07724	0		47	0.0575	0.0525	0.0225
A00033640-ses-DS2	21	0.026918					77	3	0.290361		77	3	-0.067877	0		21	0.0475	0.055	0.015
A00033643-ses-DS2	26	0.070161					78	3	0.271832		78	3	-0.12431	0		26	0.0325	0.1825	0.05
A00033714-ses-CLG4	16	0.030994					79	3	0.235239		79	3	-0.18793	1		16	0.0475	0.095	0.02
A00033734-ses-DS2	63	0.027274					80	3	0.263656		80	3	-0.11023	0		63	0.025	0.1	0.06
A00033735-ses-DS2	70	0.036623					81	3	0.294566		81	3	-0.16653	1		70	0.0725	0.0825	0.0175
A00033747-ses-DS2	26	0.032164					82	3	0.226128		82	3	-0.007404	0		26	0.045	0.0625	0.125
A00033752-ses-DS2	65	0.041074					83	3	0.245506		83	3	0.075893	0		65	0.035	0.105	0.035
A00033832-ses-DS2	39	0.071399					84	3	0.234762		84	3	0.00474	0		39	0.035	0.13	0.0725
A00034074-ses-DS2	17	0.02792					85	3	0.232236		85	3	0.038928	0		17	0.055	0.1075	0.03
A00034093-ses-DS2	75	0.041045					86	5	0.276627		86	5	-0.18672	1		75	0.02	0.145	0.08
A00034193-ses-DS2	27	0.069271					87	5	0.201302		87	5	-0.13897	1		27	0.05	0.06	0.0575
A00034827-ses-DS2	47	0.072384					88	5	0.215221		88	5	-0.094847	0		47	0.0475	0.05	0.0275
A00034854-ses-DS2	21	0.05113					89	5	0.185605		89	5	-0.052581	0		21	0.005	0.1325	0.075
A00034987-ses-DS2	42	0.040428					90	5	0.200834		90	5	-0.067824	0		42	0.0475	0.035	0.0275
A00035036-ses-DS2	30	0.0062794					91	5	0.183046		91	5	0.063377	0		30	0.01	0.0275	0.0625
A00035072-ses-DS2	36	0.032446					92	5	0.235819		92	5	-0.070058	0		36	0.025	0.1575	0.015
A00035291-ses-CLG4	14	0.089523					93	5	0.298405		93	5	-0.16161	1		14	0.0175	0.1475	0.045
A00035292-ses-CLG4	12	0.051004					94	5	0.217696		94	5	0.015451	0		12	0.0425	0.15	0.0625
A00035378-ses-DS2	54	0.026186					95	5	0.218226		95	5	-0.0060483	0		54	0.0475	0.06	0.0675
A00035437-ses-DS2	56	0.023874					96	5	0.192852		96	5	-0.0013049	0		56	0.0175	0.1525	0.0425
A00035440-ses-DS2	62	0.021439					97	5	0.221614		97	5	-0.10007	0		62	0.055	0.07	0.0125
A00035504-ses-DS2	49	0.04925					98	5	0.258907		98	5	-0.065125	0		49	0.04	0.0875	0.0275
A00035535-ses-DS2	43	0.038471					99	5	0.223084		99	5	0.0050856	0		43	0.01	0.11	0.065
A00035562-ses-DS2	51	0.051893					100	5	0.306243		100	5	-0.060778	0		51	0.02	0.1425	0.03
A00035606-ses-DS2	48	0.075147					101	5	0.223952		101	5	0.028843	0		48	0.045	0.175	0.0325
A00035608-ses-DS2	24	0.033239					102	5	0.186504		102	5	-0.021364	0		24	0.0525	0.0625	0.045
A00035625-ses-DS2	49	0.12102					103	5	0.300067		103	5	0.0088496	0		49	0.0425	0.09	0.0475
A00035699-ses-DS2	46	0.040527					104	5	0.193521		104	5	-0.070616	0		46	0.08	0.0825	0.0475
A00035765-ses-DS2	40	0.043904					105	5	0.179603		105	5	-0.0019688	0		40	0.005	0.21	0.035
A00035798-ses-DS2	44	0.018886					106	5	0.206194		106	5	0.0039851	0		44	0.105	0.0625	0.04
A00035827-ses-DS2	36	0.04234					107	5	0.206841		107	5	0.065993	0		36	0.0425	0.0325	0.025
A00035840-ses-DS2	25	0.036548					108	5	0.192219		108	5	0.0084403	0		25	0.025	0.0575	0.0475
A00035879-ses-DS2	22	0.026148					109	4	0.228824		109	4	-0.028818	0		22	0.05	0.0925	0.05
A00035881-ses-DS2	24	0.037975					110	4	0.231864		110	4	-0.058504	0		24	0.14	0.055	0.05
A00035940-ses-CLG4	17	0.04822					111	4	0.272811		111	4	-0.081587	0		17	0.0525	0.1275	0.0625
A00035941-ses-DS2	14	0.029144					112	4	0.285322		112	4	-0.011558	0		14	0.0525	0.1425	0.05
A00035943-ses-DS2	26	0.04742					113	4	0.322317		113	4	0.064047	0		26	0.045	0.1275	0.055
A00035951-ses-DS2	44	0.04396					114	4	0.20791		114	4	-0.14174	1		44	0.055	0.055	0.0225
A00035960-ses-DS2	21	0.043107					115	4	0.204506		115	4	-0.086977	0		21	0.045	0.1525	0.0425
A00037110-ses-DS2	52	0.053216					116	4	0.212552		116	4	-0.066193	0		52	0.0525	0.105	0.0425
A00037111-ses-DS2	52	0.032584					117	4	0.257528		117	4	-0.015919	0		52	0.0275	0.1075	0.065
A00037112-ses-DS2	35	0.039398					118	4	0.2129		118	4	-0.08031	0		35	0.025	0.065	0.02
A00037368-ses-DS2	12	0.092149					119	4	0.203247		119	4	-0.067734	0		12	0.0425	0.0675	0.095
A00037377-ses-DS2	49	0.033107					120	4	0.189118		120	4	-0.09079	0		49	0.095	0.04	0.0225
A00037378-ses-DS2	24	0.036085					121	1	0.171727		121	1	0.032836	0		24	0.0525	0.0925	0.0525
A00037387-ses-DS2	18	0.034597					122	1	0.236486		122	1	-0.043481	0		18	0.06	0.045	0.0325
A00037396-ses-DS2	31	0.051896					123	1	0.208248		123	1	-0.010187	0		31	0.0225	0.0575	0.015
A00037421-ses-DS2	44	0.039169					124	1	0.251632		124	1	0.0030362	0		44	0.01	0.1325	0.04
A00037445-ses-DS2	31	0.027559					125	1	0.242424		125	1	-0.03875	0		31	0.015	0.1225	0.075
A00037458-ses-DS2	16	0.037182					126	1	0.236164		126	1	-0.040108	0		16	0.0175	0.1075	0.05
A00037459-ses-DS2	13	0.072417					127	1	0.237485		127	1	-0.0029428	0		13	0.08	0.0925	0.045
A00037476-ses-DS2	20	0.03379					128	1	0.25238		128	1	0.037599	0		20	0.0475	0.11	0.045
A00037510-ses-DS2	60	0.038086					129	1	0.217515		129	1	0.047258	0		60	0.0175	0.1075	0.0325
A00037522-ses-DS2	64	0.057091					130	1	0.249385		130	1	-0.041911	0		64	0.0875	0.04	0.0075
A00037531-ses-DS2	21	0.032533					131	1	0.305664		131	1	0.064855	0		21	0.005	0.1925	0.0825
A00037635-ses-DS2	59	0.025542					132	1	0.243389		132	1	0.012878	0		59	0.04	0.12	0.0375
A00037647-ses-DS2	24	0.032281					133	1	0.19133		133	1	-0.0081966	0		24	0.0225	0.1275	0.0675
A00037767-ses-DS2	54	0.017178					134	1	0.264702		134	1	0.068927	0		54	0.0375	0.1125	0.03
A00037784-ses-DS2	41	0.094295					135	1	0.258403		135	1	0.072466	0		41	0.035	0.08	0.04
A00037831-ses-DS2	49	0.027313					136	1	0.269487		136	1	0.042003	0		49	0.0725	0.09	0.0525
A00037877-ses-DS2	19	0.052272					137	1	0.273772		137	1	0.049687	0		19	0.0225	0.17	0.095
A00038115-ses-DS2	38	0.025766					138	1	0.241043		138	1	0.011351	0		38	0.0275	0.08	0.0625
A00038189-ses-DS2	29	0.050075					139	1	0.279188		139	1	0.095083	0		29	0.01	0.1225	0.0425
A00038285-ses-DS2	19	0.048001					140	1	0.323362		140	1	0.04384	0		19	0.0275	0.105	0.055
A00038411-ses-DS2	44	0.024781					141	1	0.315107		141	1	-0.0042832	0		44	0.0275	0.0425	0.0325
A00038414-ses-DS2	60	0.041612					142	1	0.266941		142	1	-0.013981	0		60	0.0575	0.095	0.0425
A00038519-ses-DS2	78	0.020332					143	1	0.293727		143	1	0.042463	0		78	0.0875	0.0575	0.0275
A00038520-ses-DS2	62	0.067974					144	1	0.245466		144	1	-0.14002	1		62	0.015	0.1175	0.0425
A00038522-ses-DS2	25	0.033579					145	1	0.215518		145	1	-0.13348	1		25	0.045	0.1375	0.0375
A00038605-ses-DS2	20	0.037128					146	1	0.235129		146	1	-0.1631	1		20	0.0375	0.0925	0.0575
A00038616-ses-DS2	29	0.052345					147	1	0.262715		147	1	-0.067055	0		29	0.025	0.0725	0.045
A00038623-ses-DS2	42	0.03708					148	1	0.214327		148	1	-0.071611	0		42	0.1125	0.0975	0.03
A00038642-ses-DS2	28	0.038628					149	2	0.25282		149	2	0.056495	0		28	0.0175	0.145	0.02
A00038718-ses-DS2	21	0.029982					150	2	0.245549		150	2	0.073875	0		21	0.0775	0.0575	0.03
A00038731-ses-DS2	21	0.034241					151	2	0.288444		151	2	0.040113	0		21	0.0425	0.12	0.015
A00038805-ses-DS2	70	0.041477					152	2	0.28127		152	2	0.097389	0		70	0.0075	0.075	0.04
A00038806-ses-DS2	62	0.04271					153	2	0.28151		153	2	0.041362	0		62	0.055	0.065	0.055
A00038817-ses-DS2	49	0.010508					154	2	0.308416		154	2	-0.009157	0		49	0.04	0.0475	0.01
A00038831-ses-DS2	23	0.067918					155	2	0.302693		155	2	0.017159	0		23	0.0275	0.1475	0.015
A00038832-ses-DS2	19	0.075327					156	2	0.31238		156	2	0.032839	0		19	0.0075	0.09	0.0525
A00038957-ses-DS2	50	0.084948					157	2	0.285798		157	2	-0.040717	0		50	0.015	0.23	0.0475
A00038959-ses-DS2	67	0.029252					158	2	0.260148		158	2	-0.053014	0		67	0.025	0.095	0.0375
A00038998-ses-DS2	26	0.018185					159	2	0.274779		159	2	-0.14923	1		26	0.02	0.0275	0.0225
A00039041-ses-DS2	60	0.04171					160	2	0.275015		160	2	-0.09539	0		60	0.02	0.1375	0.03
A00039075-ses-DS2	16	0.054839					161	2	0.349277		161	2	0.046008	0		16	0.065	0.065	0.03
A00039118-ses-DS2	49	0.025639					162	2	0.360907		162	2	0.021905	0		49	0.05	0.1025	0.0575
A00039143-ses-DS2	24	0.01085					163	2	0.373155		163	2	0.057372	0		24	0.025	0.04	0.02
A00039159-ses-DS2	18	0.042238					164	2	0.370017		164	2	-0.019633	0		18	0.0175	0.09	0.0525
A00039249-ses-DS2	52	0.024278					165	2	0.332692		165	2	0.022884	0		52	0.0125	0.085	0.05
A00039331-ses-DS2	59	0.078552					166	2	0.265899		166	2	0.053231	0		59	0.0075	0.1275	0.02
A00039353-ses-DS2	52	0.040178					167	2	0.22513		167	2	-0.053123	0		52	0.025	0.0975	0.055
A00039391-ses-DS2	37	0.052921					168	2	0.256887		168	2	0.060256	0		37	0.01	0.145	0.0475
A00039393-ses-DS2	49	0.043351					169	2	0.264438		169	2	0.080221	0		49	0.07	0.025	0.01
A00039431-ses-DS2	33	0.045587					170	2	0.229879		170	2	0.037268	0		33	0.02	0.115	0.0225
A00039432-ses-DS2	59	0.054582					171	2	0.297587		171	2	-0.0056106	0		59	0.0175	0.12	0.02
A00039463-ses-DS2	25	0.023949					172	2	0.241756		172	2	0.00010872	0		25	0.0725	0.095	0.03
A00039488-ses-DS2	27	0.051096					173	2	0.237374		173	2	0.049937	0		27	0.07	0.1175	0.0525
A00039559-ses-DS2	66	0.033603					174	2	0.274455		174	2	0.06301	0		66	0.0625	0.065	0.045
A00039560-ses-DS2	48	0.026881					175	2	0.374867		175	2	0.052554	0		48	0.0825	0.1025	0.0225
A00039593-ses-DS2	66	0.035198					176	2	0.324343		176	2	0.050362	0		66	0.045	0.0475	0.0825
A00039607-ses-DS2	42	0.063568					177	2	0.285415		177	2	0.063426	0		42	0.0425	0.045	0.0375
A00039635-ses-DS2	53	0.047501					178	2	0.320268		178	2	0.10026	0		53	0.095	0.0725	0.015
A00039636-ses-DS2	23	0.024754					179	2	0.334448		179	2	0.12978	0		23	0.0975	0.095	0.045
A00039639-ses-DS2	71	0.03189					180	2	0.242862		180	2	0.10421	0		71	0.08	0.085	0.015
A00039640-ses-DS2	68	0.097856					181	2	0.319869		181	2	0.025261	0		68	0.0225	0.13	0.0475
A00039655-ses-DS2	69	0.033404					182	2	0.248328		182	2	0.15824	1		69	0.065	0.075	0.0425
A00039669-ses-DS2	61	0.030255					183	2	0.280657		183	2	-0.084292	0		61	0.0025	0.055	0.03
A00039685-ses-DS2	50	0.039561					184	2	0.251278		184	2	0.020834	0		50	0.0525	0.13	0.07
A00039686-ses-DS2	21	0.045595					185	2	0.291551		185	2	0.0030409	0		21	0.035	0.085	0.0375
A00039700-ses-DS2	77	0.021478					186	2	0.268203		186	2	0.041265	0		77	0.01	0.0775	0.0525
A00039755-ses-DS2	22	0.044608					187	2	0.292282		187	2	0.026918	0		22	0.0075	0.145	0.095
A00039758-ses-DS2	66	0.052078					188	2	0.208242		188	2	0.019681	0		66	0.0275	0.115	0.0225
A00039819-ses-DS2	24	0.051977					189	2	0.290595		189	2	-0.034419	0		24	0.055	0.0525	0.035
A00039820-ses-DS2	57	0.068511					190	2	0.292304		190	2	-0.041639	0		57	0.1525	0.015	0.005
A00039866-ses-DS2	12	0.026764					191	2	0.279543		191	2	-0.15402	1		12	0.05	0.11	0.02
A00039895-ses-DS2	50	0.031587					192	2	0.206943		192	2	0.020457	0		50	0.0375	0.1325	0.05
A00039951-ses-DS2	42	0.030684					193	2	0.233933		193	2	-0.080099	0		42	0.0775	0.15	0.0375
A00039974-ses-DS2	60	0.033676					194	2	0.292709		194	2	-0.11814	0		60	0.07	0.09	0.0275
A00040116-ses-DS2	50	0.045277					195	7	0.196246		195	7	-0.11921	0		50	0.02	0.115	0.045
A00040151-ses-DS2	32	0.038023					196	7	0.205597		196	7	-0.0075379	0		32	0.0125	0.14	0.0475
A00040152-ses-DS2	76	0.07912					197	7	0.226623		197	7	-0.12259	0		76	0.0675	0.07	0.03
A00040174-ses-DS2	48	0.020742					198	7	0.238523		198	7	-0.14038	1		48	0.0575	0.0775	0.01
A00040285-ses-DS2	68	0.039495					199	7	0.217731		199	7	0.037295	0		68	0.0525	0.055	0.015
A00040301-ses-DS2	23	0.048169					200	7	0.220597		200	7	-0.061911	0		23	0.015	0.1725	0.0475
A00040311-ses-DS2	66	0.02751					201	8	0.311888		201	8	-0.020705	0		66	0.04	0.0925	0.0375
A00040312-ses-DS2	66	0.036192					202	8	0.352613		202	8	-0.04868	0		66	0.035	0.095	0.0325
A00040324-ses-DS2	70	0.037581					203	8	0.33393		203	8	-0.10319	0		70	0.0625	0.0725	0.0225
A00040351-ses-DS2	75	0.042863					204	8	0.291152		204	8	-0.061151	0		75	0.035	0.0375	0.025
A00040439-ses-DS2	58	0.088406					205	8	0.333969		205	8	-0.030247	0		58	0.0175	0.11	0.0375
A00040461-ses-DS2	52	0.036271					206	8	0.256042		206	8	0.0041229	0		52	0.05	0.08	0.0225
A00040493-ses-DS2	45	0.050482					207	8	0.355742		207	8	-0.11174	0		45	0.025	0.12	0.0425
A00040494-ses-DS2	45	0.033791					208	8	0.355049		208	8	-0.1189	0		45	0.0375	0.15	0.045
A00040500-ses-DS2	51	0.03689					209	8	0.33294		209	8	-0.059347	0		51	0.0175	0.1825	0.045
A00040517-ses-DS2	61	0.034739					210	8	0.298072		210	8	-0.10129	0		61	0.0075	0.06	0.0425
A00040525-ses-DS2	43	0.0651					211	8	0.378201		211	8	-0.17225	1		43	0.0075	0.1225	0.05
A00040567-ses-DS2	65	0.053865					212	8	0.351344		212	8	-0.1689	1		65	0.0475	0.1175	0.0475
A00040573-ses-DS2	27	0.033603					213	8	0.358082		213	8	-0.10173	0		27	0.045	0.1525	0.0425
A00040580-ses-DS2	60	0.027148					214	8	0.299683		214	8	-0.10297	0		60	0.08	0.0425	0.0325
A00040594-ses-DS2	51	0.066778					215	8	0.332303		215	8	-0.11272	0		51	0.0025	0.1175	0.06
A00040599-ses-DS2	61	0.036123					216	8	0.323954		216	8	-0.10545	0		61	0.015	0.0875	0.08
A00040623-ses-DS2	34	0.039508					217	8	0.330171		217	8	-0.13689	1		34	0.02	0.105	0.0375
A00040628-ses-DS2	20	0.049325					218	8	0.382594		218	8	-0.14742	1		20	0.055	0.1125	0.115
A00040678-ses-DS2	46	0.042341					219	8	0.359665		219	8	-0.20561	1		46	0.01	0.135	0.0375
A00040740-ses-DS2	23	0.029639					220	8	0.387935		220	8	-0.11586	0		23	0.025	0.0675	0.025
A00040741-ses-DS2	66	0.044594					221	8	0.423087		221	8	-0.11958	0		66	0.035	0.0425	0.0325
A00040757-ses-DS2	49	0.057965					222	8	0.351184		222	8	-0.10897	0		49	0.035	0.0875	0.0125
A00040784-ses-DS2	60	0.013251					223	8	0.358889		223	8	-0.18505	1		60	0.015	0.0325	0.0375
A00040800-ses-CLG2	16	0.052824					224	6	0.337286		224	6	-0.11809	0		16	0.035	0.1275	0.045
A00040827-ses-DS2	18	0.040121					225	6	0.322412		225	6	-0.12888	0		18	0.04	0.125	0.0275
A00040891-ses-DS2	57	0.039447					226	6	0.272519		226	6	-0.058158	0		57	0.07	0.0325	0.0275
A00040915-ses-DS2	21	0.04342					227	6	0.311037		227	6	-0.062924	0		21	0.025	0.0775	0.0275
A00040944-ses-DS2	35	0.029432					228	6	0.324348		228	6	-0.12717	0		35	0.065	0.1025	0.0225
A00041540-ses-DS2	46	0.051434					229	6	0.298018		229	6	-0.083758	0		46	0.08	0.135	0.0325
A00043240-ses-DS2	15	0.036761					230	6	0.297112		230	6	0.0022789	0		15	0.0125	0.17	0.0675
A00043282-ses-DS2	16	0.03862					231	6	0.288688		231	6	-0.11272	0		16	0.03	0.14	0.04
A00043283-ses-DS2	44	0.055696					232	6	0.282068		232	6	-0.044399	0		44	0.02	0.095	0.025
A00043299-ses-DS2	34	0.036868					233	6	0.28408		233	6	-0.011164	0		34	0.04	0.07	0.015
A00043384-ses-DS2	21	0.031123					234	6	0.36742		234	6	-0.16387	1		21	0.0275	0.12	0.04
A00043450-ses-DS2	22	0.080253					235	6	0.274002		235	6	-0.081561	0		22	0.055	0.1	0.04
A00043462-ses-DS2	21	0.050034					236	6	0.337289		236	6	-0.09304	0		21	0.05	0.15	0.0375
A00043466-ses-DS2	19	0.05148					237	6	0.28469		237	6	-0.063063	0		19	0.0375	0.11	0.0075
A00043494-ses-DS2	9	0.054025					238	6	0.27868		238	6	-0.093341	0		9	0.0275	0.0925	0.035
A00043509-ses-DS2	23	0.040502					239	6	0.303349		239	6	-0.1184	0		23	0.04	0.0875	0.0525
A00043520-ses-DS2	28	0.036736					240	6	0.316572		240	6	-0.054136	0		28	0.03	0.12	0.085
A00043521-ses-DS2	44	0.071315					241	6	0.382742		241	6	-0.10539	0		44	0.1275	0.0425	0.015
A00043617-ses-DS2	47	0.036858					242	6	0.378465		242	6	-0.11824	0		47	0.04	0.0975	0.0125
A00043634-ses-DS2	58	0.027699					243	6	0.314953		243	6	-0.056303	0		58	0.04	0.1025	0.02
A00043635-ses-DS2	50	0.065803					244	6	0.209992		244	6	-0.044366	0		50	0.08	0.0425	0.04
A00043649-ses-DS2	22	0.1096					245	6	0.241443		245	6	-0.089235	0		22	0.02	0.1425	0.0375
A00043722-ses-DS2	28	0.065494					246	6	0.248787		246	6	-0.046981	0		28	0.03	0.065	0.0325
A00043740-ses-CLG2	14	0.035172					247	6	0.28233		247	6	-0.16776	1		14	0.0225	0.065	0.0275
A00043758-ses-DS2	16	0.043954					248	6	0.255106		248	6	-0.19695	1		16	0.095	0.095	0.03
A00043762-ses-DS2	53	0.047963					249	6	0.251388		249	6	-0.084411	0		53	0.03	0.0975	0.025
A00043788-ses-CLG2	13	0.061105					250	6	0.276712		250	6	-0.15266	1		13	0.045	0.04	0.025
A00043790-ses-DS2	49	0.055698					251	6	0.284656		251	6	-0.17379	1		49	0.0325	0.185	0.0475
A00044011-ses-DS2	44	0.045984					252	6	0.304745		252	6	-0.19455	1		44	0.055	0.14	0.0425
A00044012-ses-DS2	19	0.043388					253	6	0.336256		253	6	-0.13217	0		19	0.015	0.1025	0.01
A00044084-ses-CLG4	19	0.020379					254	6	0.292245		254	6	-0.24083	1		19	0.0225	0.13	0.0575
A00044130-ses-DS2	22	0.042163					255	6	0.347033		255	6	-0.16045	1		22	0.0175	0.1675	0.035
A00044131-ses-DS2	22	0.054924					256	6	0.305495		256	6	-0.068575	0		22	0.01	0.145	0.035
A00044154-ses-DS2	53	0.031198					257	6	0.297381		257	6	0.0086484	0		53	0.0475	0.14	0.0575
A00044171-ses-DS2	18	0.048444					258	6	0.283756		258	6	-0.051876	0		18	0.0525	0.125	0.0575
A00044291-ses-DS2	24	0.055461					259	3	0.255939		259	3	-0.038562	0		24	0.045	0.1275	0.035
A00044307-ses-DS2	21	0.10912					260	3	0.25074		260	3	0.046665	0		21	0.02	0.0675	0.04
A00044345-ses-DS2	47	0.046028					261	3	0.265881		261	3	0.06813	0		47	0.0775	0.055	0.03
A00044369-ses-DS2	66	0.040669					262	3	0.224592		262	3	0.01006	0		66	0.045	0.0675	0.0225
A00044370-ses-DS2	56	0.026658					263	3	0.210768		263	3	-0.042479	0		56	0.0475	0.0825	0.0175
A00044405-ses-DS2	49	0.073213					264	3	0.310186		264	3	-0.14004	1		49	0.03	0.025	0.0275
A00044410-ses-DS2	71	0.041475					265	3	0.294039		265	3	-0.17703	1		71	0.09	0.02	0.0075
A00044427-ses-DS2	75	0.032279					266	3	0.265044		266	3	-0.12347	0		75	0.015	0.0875	0.0425
A00045554-ses-DS2	42	0.063852					267	3	0.252724		267	3	-0.05326	0		42	0.0125	0.0725	0.0225
A00050679-ses-DS2	81	0.079675					268	3	0.243985		268	3	-0.11998	0		81	0.045	0.065	0.0275
A00050721-ses-DS2	46	0.020073					269	3	0.234729		269	3	-0.12968	0		46	0.115	0.0675	0.0375
A00050742-ses-DS2	53	0.046644					270	3	0.230664		270	3	-0.078336	0		53	0.0225	0.17	0.0575
A00050743-ses-CLG2	15	0.053951					271	3	0.209018		271	3	-0.048585	0		15	0.0425	0.0925	0.0275
A00050848-ses-CLG2	16	0.051536					272	3	0.209507		272	3	-0.096811	0		16	0.0225	0.0725	0.02
A00050977-ses-DS2	71	0.11372					273	3	0.188345		273	3	0.0069848	0		71	0.0525	0.0625	0.0375
A00051063-ses-DS2	18	0.054448					274	3	0.351276		274	3	-0.21487	1		18	0.045	0.1025	0.06
A00051064-ses-DS2	19	0.033727					275	3	0.299559		275	3	-0.10384	0		19	0.0325	0.125	0.0725
A00051456-ses-DS2	62	0.022303					276	3	0.269193		276	3	-0.11443	0		62	0.0125	0.165	0.0525
A00051457-ses-DS2	69	0.043343					277	3	0.300075		277	3	-0.085339	0		69	0.04	0.0525	0.02
A00051477-ses-DS2	21	0.10677					278	3	0.287896		278	3	-0.1027	0		21	0.0325	0.1275	0.03
A00051513-ses-DS2	40	0.071234					279	3	0.22632		279	3	-0.14185	1		40	0.0375	0.0325	0.025
A00051514-ses-DS2	21	0.033771					280	3	0.266097		280	3	-0.085887	0		21	0.08	0.12	0.0375
A00051528-ses-DS2	61	0.030723					281	3	0.297672		281	3	-0.1209	0		61	0.06	0.0675	0.02
A00051529-ses-DS2	57	0.055134					282	3	0.241358		282	3	-0.013655	0		57	0.035	0.0675	0.015
A00051539-ses-DS2	28	0.04576					283	3	0.235327		283	3	0.01078	0		28	0.0475	0.0925	0.02
A00051604-ses-DS2	69	0.040755					284	3	0.247777		284	3	-0.064908	0		69	0.05	0.0525	0.0175
A00051638-ses-DS2	18	0.070137					285	5	0.264132		285	5	-0.030145	0		18	0.0375	0.1025	0.0175
A00051658-ses-DS2	18	0.048609					286	5	0.31738		286	5	-0.14401	1		18	0.025	0.1025	0.0575
A00051676-ses-DS2	32	0.024579					287	5	0.264513		287	5	-0.027578	0		32	0.0425	0.09	0.0325
A00051678-ses-DS2	66	0.072917					288	5	0.217794		288	5	-0.02056	0		66	0.01	0.1725	0.0425
A00051679-ses-DS2	27	0.11633					289	5	0.206999		289	5	-0.069484	0		27	0.015	0.1175	0.055
A00051690-ses-DS2	15	0.046626					290	5	0.220017		290	5	-0.024046	0		15	0.0125	0.1775	0.0225
A00051691-ses-CLG4	8	0.049073					291	5	0.231527		291	5	-0.050925	0		8	0.015	0.1175	0.055
A00051726-ses-DS2	18	0.056735					292	5	0.279554		292	5	-0.19118	1		18	0.005	0.195	0.0625
A00051727-ses-CLG2	15	0.056597					293	5	0.273501		293	5	-0.13652	1		15	0	0.1725	0.0725
A00051774-ses-DS2	30	0.057774					294	5	0.291833		294	5	-0.19603	1		30	0.04	0.1025	0.0475
A00051835-ses-DS2	60	0.043383					295	5	0.224403		295	5	-0.014722	0		60	0.0625	0.07	0.03
A00051925-ses-DS2	49	0.031812					296	5	0.258821		296	5	-0.092801	0		49	0.0325	0.155	0.03
A00051927-ses-DS2	38	0.085944					297	5	0.246328		297	5	-0.053435	0		38	0.0275	0.15	0.05
A00052069-ses-CLG2	10	0.046122					298	5	0.1943		298	5	-0.050205	0		10	0.015	0.0975	0.0125
A00052070-ses-DS2	67	0.034807					299	5	0.206389		299	5	-0.056587	0		67	0.035	0.085	0.0375
A00052117-ses-DS2	42	0.040686					300	5	0.209389		300	5	-0.024573	0		42	0.02	0.13	0.0425
A00052118-ses-DS2	68	0.044506					301	5	0.301794		301	5	-0.14668	1		68	0.0775	0.05	0.02
A00052126-ses-DS2	24	0.041852					302	5	0.307969		302	5	-0.071684	0		24	0.02	0.095	0.025
A00052180-ses-DS2	47	0.077565					303	5	0.248505		303	5	-0.04351	0		47	0.0225	0.15	0.045
A00052183-ses-CLG2	16	0.048193					304	5	0.209693		304	5	0.090348	0		16	0.0175	0.1975	0.0825
A00052197-ses-DS2	18	0.043231					305	5	0.204529		305	5	-0.022959	0		18	0.055	0.1	0.02
A00052214-ses-DS2	75	0.057379					306	5	0.217689		306	5	0.081745	0		75	0.01	0.0875	0.0475
A00052237-ses-CLG4	19	0.034061					307	5	0.238057		307	5	-0.054533	0		19	0.095	0.0825	0.0275
A00052319-ses-DS2	47	0.11885					308	5	0.193075		308	5	0.038564	0		47	0.025	0.03	0.035
A00052502-ses-DS2	18	0.047481					309	5	0.186975		309	5	-0.053618	0		18	0.005	0.12	0.04
A00052577-ses-DS2	50	0.10825					310	5	0.197313		310	5	0.019651	0		50	0.055	0.0825	0.025
A00052612-ses-DS2	47	0.036826					311	5	0.258724		311	5	-0.0053843	0		47	0.0125	0.1	0.05
A00052639-ses-DS2	59	0.035397					312	5	0.194832		312	5	0.017237	0		59	0.075	0.0725	0.025
A00053202-ses-DS2	43	0.041615					313	4	0.222818		313	4	-0.090836	0		43	0.045	0.1275	0.0425
A00053369-ses-DS2	62	0.024851					314	4	0.198669		314	4	-0.00094021	0		62	0.0625	0.0625	0.0375
A00053474-ses-DS2	20	0.11398					315	4	0.276506		315	4	-0.02974	0		20	0.0675	0.0375	0.0075
A00053490-ses-CLG2	12	0.06705					316	4	0.19736		316	4	-0.076979	0		12	0.03	0.125	0.04
A00053546-ses-DS2	18	0.045691					317	4	0.266671		317	4	-0.065896	0		18	0.035	0.1525	0.06
A00053576-ses-DS2	20	0.053222					318	4	0.286083		318	4	-0.052422	0		20	0.015	0.095	0.06
A00053577-ses-DS2	23	0.064081					319	4	0.210565		319	4	0.0087702	0		23	0.015	0.12	0.06
A00053578-ses-DS2	21	0.073465					320	4	0.233645		320	4	-0.03162	0		21	0.0425	0.1025	0.015
A00053625-ses-DS2	72	0.052638					321	4	0.213366		321	4	-0.04662	0		72	0.0275	0.085	0.0075
A00053626-ses-DS2	78	0.033444					322	4	0.211075		322	4	0.0696	0		78	0.0375	0.0775	0.0375
A00053627-ses-DS2	53	0.079917					323	4	0.210109		323	4	-0.02112	0		53	0.025	0.105	0.0675
A00053873-ses-CLG2	6	0.10397					324	4	0.204685		324	4	0.046748	0		6	0.0175	0.105	0.0375
A00053874-ses-DS2	47	0.026971					325	1	0.241316		325	1	-0.11241	0		47	0.055	0.1425	0.065
A00053901-ses-DS2	43	0.055349					326	1	0.26083		326	1	-0.079101	0		43	0.045	0.075	0.03
A00053927-ses-DS2	48	0.070349					327	1	0.260023		327	1	-0.045471	0		48	0.1	0.03	0.0025
A00054173-ses-DS2	20	0.085115					328	1	0.250944		328	1	-0.041715	0		20	0.0075	0.19	0.075
A00054206-ses-CLG2	14	0.047352					329	1	0.231877		329	1	0.013898	0		14	0.0175	0.0475	0.025
A00054358-ses-DS2	56	0.063676					330	1	0.245436		330	1	-0.066128	0		56	0.02	0.095	0.03
A00054482-ses-DS2	71	0.038909					331	1	0.235055		331	1	0.022839	0		71	0.03	0.09	0.055
A00054532-ses-DS2	22	0.051414					332	1	0.285746		332	1	-0.0088273	0		22	0.0125	0.155	0.085
A00054533-ses-DS2	21	0.032193					333	1	0.252327		333	1	-0.077319	0		21	0.055	0.115	0.03
A00054534-ses-DS2	21	0.051888					334	1	0.244802		334	1	-0.022765	0		21	0.025	0.115	0.065
A00054621-ses-DS2	70	0.037446					335	1	0.185278		335	1	0.0070635	0		70	0.0375	0.0325	0.015
A00054895-ses-DS2	59	0.057935					336	1	0.250192		336	1	0.10085	0		59	0.01	0.0925	0.0525
A00054913-ses-DS2	83	0.028439					337	1	0.228833		337	1	0.015352	0		83	0.0175	0.1075	0.045
A00055061-ses-DS2	53	0.090942					338	1	0.264697		338	1	-0.022583	0		53	0.0975	0.0775	0.025
A00055122-ses-CLG2	15	0.051403					339	1	0.281845		339	1	-0.024426	0		15	0.0075	0.1125	0.0575
A00055215-ses-DS2	22	0.080573					340	1	0.252933		340	1	-0.0023015	0		22	0.0475	0.1275	0.0275
A00055332-ses-DS2	15	0.041175					341	1	0.257042		341	1	-0.05776	0		15	0.025	0.1275	0.0675
A00055352-ses-DS2	59	0.084222					342	1	0.307268		342	1	-0.0027545	0		59	0.0325	0.0725	0.02
A00055353-ses-DS2	68	0.049003					343	1	0.314731		343	1	-0.058918	0		68	0.0975	0.06	0.0175
A00055542-ses-DS2	29	0.030181					344	1	0.249909		344	1	-0.057403	0		29	0.075	0.105	0.0375
A00055624-ses-CLG4	12	0.047212					345	1	0.280732		345	1	0.019554	0		12	0.03	0.07	0.0225
A00055738-ses-DS2	25	0.039989					346	1	0.228987		346	1	-0.0047617	0		25	0.0325	0.145	0.0225
A00055763-ses-DS2	36	0.067113					347	1	0.249803		347	1	-0.053004	0		36	0.0125	0.1775	0.02
A00055867-ses-CLG2	15	0.08539					348	1	0.293988		348	1	-0.030942	0		15	0.03	0.1225	0.035
A00055903-ses-CLG2	8	0.10249					349	1	0.301409		349	1	-0.079556	0		8	0	0.105	0.08
A00055908-ses-CLG2	10	0.051507					350	1	0.238068		350	1	0.052815	0		10	0.03	0.115	0.0525
A00055991-ses-CLG2	15	0.11331					351	1	0.27443		351	1	-0.0457	0		15	0.0625	0.065	0.03
A00056097-ses-DS2	26	0.045929					352	1	0.238046		352	1	-0.012574	0		26	0.0325	0.1575	0.035
A00056138-ses-CLG2	15	0.042179					353	1	0.270447		353	1	-0.044959	0		15	0.0375	0.1175	0.0375
A00056306-ses-DS2	38	0.042207					354	1	0.23989		354	1	-0.050728	0		38	0.0675	0.1275	0.0375
A00056420-ses-DS2	9	0.025001					355	1	0.223013		355	1	-0.047845	0		9	0.075	0.0425	0.0275
A00056452-ses-DS2	40	0.044034					356	1	0.292395		356	1	-0.067002	0		40	0.0125	0.08	0.05
A00056453-ses-DS2	17	0.046446					357	1	0.237602		357	1	-0.04062	0		17	0.04	0.0725	0.0675
A00056470-ses-CLG2	12	0.038252					358	2	0.233303		358	2	0.01244	0		12	0.0625	0.1075	0.0575
A00056489-ses-DS2	36	0.04571					359	2	0.252835		359	2	-0.03928	0		36	0.03	0.175	0.04
A00056605-ses-CLG2	14	0.03918					360	2	0.244563		360	2	0.012196	0		14	0.0875	0.12	0.0525
A00056628-ses-DS2	13	0.093622					361	2	0.276254		361	2	0.021119	0		13	0.05	0.155	0.02
A00056703-ses-DS2	16	0.11061					362	2	0.271791		362	2	0.010895	0		16	0.01	0.1225	0.0425
A00056919-ses-DS2	25	0.095798					363	2	0.278196		363	2	-0.060194	0		25	0.0625	0.085	0.0225
A00056949-ses-DS2	33	0.069088					364	2	0.288789		364	2	-0.049836	0		33	0.0525	0.045	0.02
A00057405-ses-CLG2	13	0.05631					365	2	0.275652		365	2	-0.011345	0		13	0.0125	0.135	0.04
A00057445-ses-DS2	56	0.03855					366	2	0.27513		366	2	-0.01894	0		56	0.1025	0.0975	0.0275
A00057862-ses-CLG2	10	0.057622					367	2	0.292582		367	2	0.011827	0		10	0.04	0.215	0.08
A00057967-ses-DS2	11	0.08811					368	2	0.351887		368	2	-0.027491	0		11	0.0125	0.1275	0.03
A00058053-ses-CLG2	14	0.067484					369	2	0.328132		369	2	-0.017611	0		14	0.0375	0.155	0.06
A00058061-ses-CLG2	10	0.10031					370	2	0.357689		370	2	-0.080063	0		10	0.045	0.16	0.085
A00058436-ses-DS2	70	0.037973					371	2	0.385253		371	2	-0.077065	0		70	0.0325	0.1075	0.1375
A00058503-ses-ALGA	43	0.082162					372	2	0.306908		372	2	-0.067279	0		43	0.0625	0.125	0.075
A00058537-ses-CLG2	14	0.03104					373	2	0.250162		373	2	-0.12528	0		14	0.0375	0.1375	0.0375
A00058998-ses-DS2	71	0.033426					374	2	0.267702		374	2	-0.012814	0		71	0.01	0.1275	0.035
A00059109-ses-CLG2	11	0.037471					375	2	0.267137		375	2	-0.051695	0		11	0.0325	0.1	0.0575
A00059325-ses-DS2	12	0.047076					376	2	0.223144		376	2	0.0091344	0		12	0.0125	0.15	0.0525
A00059361-ses-ALGA	70	0.081155					377	2	0.314766		377	2	-0.036814	0		70	0.04	0.0675	0.03
A00059662-ses-DSA	57	0.020439					378	2	0.303878		378	2	-0.055248	0		57	0.04	0.1	0.035
A00059663-ses-DS2	71	0.065475					379	2	0.322081		379	2	-0.021051	0		71	0.02	0.0575	0.055
A00059865-ses-CLG2	14	0.045243					380	2	0.324506		380	2	-0.0021581	0		14	0.0225	0.14	0.04
A00059935-ses-DS2	15	0.031823					381	2	0.270172		381	2	-0.044405	0		15	0.0425	0.0525	0.03
A00059990-ses-DSA	18	0.040692					382	2	0.242009		382	2	-0.13961	1		18	0.02	0.07	0.045
A00060005-ses-DSA	56	0.082134					383	2	0.245999		383	2	-0.062571	0		56	0.0475	0.0825	0.0125
A00060099-ses-CLG2	12	0.062417					384	2	0.251534		384	2	-0.11996	0		12	0.0175	0.18	0.0875
A00060100-ses-CLG2	10	0.057168					385	2	0.210252		385	2	0.024891	0		10	0.015	0.1625	0.0775
A00060185-ses-DS2	68	0.072423					386	2	0.221722		386	2	-0.026987	0		68	0.015	0.11	0.055
A00060264-ses-DSA	52	0.01922					387	2	0.27449		387	2	-0.068673	0		52	0.0675	0.0925	0.0225
A00060280-ses-CLG2	16	0.032274					388	2	0.279943		388	2	-0.070783	0		16	0.045	0.09	0.03
A00060383-ses-DSA	55	0.082432					389	2	0.213772		389	2	0.0052773	0		55	0.005	0.115	0.035
A00060430-ses-DS2	45	0.1189					390	2	0.271992		390	2	-0.028605	0		45	0.035	0.0875	0.02
A00060431-ses-DS2	72	0.063531					391	7	0.190636		391	7	-0.036604	0		72	0.0725	0.0075	0.0025
A00060472-ses-CLG2	16	0.039676					392	7	0.197725		392	7	0.033767	0		16	0.015	0.09	0.0675
A00060503-ses-CLG2	13	0.048514					393	7	0.218715		393	7	-0.078376	0		13	0.0025	0.0775	0.07
A00060574-ses-DSA	57	0.051386					394	7	0.203545		394	7	-0.010393	0		57	0.035	0.0825	0.0525
A00060575-ses-DS2	66	0.027529					395	7	0.21732		395	7	-0.087579	0		66	0.02	0.095	0.0425
A00060603-ses-CLG2	11	0.070106					396	7	0.24109		396	7	-0.05079	0		11	0.0225	0.095	0.015
A00060628-ses-DSA	18	0.045482					397	7	0.224728		397	7	-0.1637	1		18	0.04	0.0575	0.0275
A00060630-ses-DS2	28	0.091972					398	7	0.230337		398	7	-0.07077	0		28	0.0225	0.0825	0.05
A00060806-ses-CLG2	16	0.049021					399	7	0.244627		399	7	-0.097511	0		16	0.075	0.1625	0.07
A00060923-ses-DS2	64	0.10939					400	7	0.222596		400	7	-0.041638	0		64	0.04	0.08	0.03
A00060925-ses-DS2	24	0.053919														24	0.005	0.0675	0.0425
A00061001-ses-DSA	44	0.08701														44	0.0825	0.1125	0.025
A00061263-ses-DSA	49	0.050064														49	0.0825	0.08	0.0325
A00061276-ses-DSA	37	0.052454														37	0.01	0.1475	0.0425
A00061281-ses-DSA	66	0.082884														66	0.01	0.0925	0.0725
A00061387-ses-DSA	22	0.049006														22	0.0075	0.1325	0.05
A00061483-ses-DSA	62	0.032836														62	0.02	0.07	0.0375
A00061597-ses-DSA	45	0.079242														45	0.0225	0.1075	0.0625
A00061634-ses-DSA	51	0.074089														51	0.1475	0.0875	0.025
A00061711-ses-DSA	42	0.045189														42	0.02	0.13	0.075
A00061715-ses-DSA	17	0.058189														17	0.0075	0.1575	0.075
A00061725-ses-DSA	74	0.068637														74	0.0825	0.04	0.0075
A00061727-ses-DSA	20	0.038203														20	0.0225	0.1125	0.0775
A00061767-ses-DSA	65	0.070205														65	0.035	0.0275	0.01
A00061881-ses-DSA	19	0.049475														19	0.02	0.0875	0.06
A00061883-ses-CLGA	14	0.084896														14	0.01	0.145	0.0525
A00061962-ses-DSA	51	0.072709														51	0.0275	0.055	0.0275
A00062144-ses-DSA	15	0.036582														15	0.0175	0.08	0.0625
A00062146-ses-CLGA	14	0.041115														14	0.11	0.055	0.05
A00062248-ses-DSA	30	0.05363														30	0.025	0.16	0.0575
A00062266-ses-DSA	42	0.025013														42	0.0875	0.13	0.0225
A00062268-ses-DSA	50	0.036497														50	0.02	0.15	0.0325
A00062282-ses-DSA	38	0.043977														38	0	0.175	0.0375
A00062285-ses-DSA	51	0.037765														51	0.02	0.16	0.0875
A00062288-ses-DSA	33	0.085168														33	0.0125	0.195	0.0525
A00062351-ses-DSA	29	0.088167														29	0.0175	0.1175	0.0525
A00062369-ses-CLGA	16	0.051426														16	0.0325	0.1375	0.0575
A00062411-ses-DSA	27	0.03871														27	0.0475	0.0675	0.02
A00062797-ses-CLGA	11	0.035201														11	0.0625	0.095	0.05
A00062809-ses-DSA	15	0.041299														15	0.06	0.1275	0.055
A00062926-ses-DSA	46	0.043666														46	0.0925	0.045	0.0575
A00062929-ses-DSA	57	0.039956														57	0.035	0.1125	0.0325
A00062983-ses-DSA	17	0.081022														17	0.015	0.115	0.0275
A00062989-ses-DSA	15	0.04002														15	0.0025	0.15	0.095
A00062996-ses-CLGA	11	0.046066														11	0.025	0.11	0.0425
A00063003-ses-DSA	13	0.10619														13	0.0625	0.0775	0.0425
A00063006-ses-CLGA	11	0.061895														11	0.0275	0.115	0.04
A00063031-ses-DSA	56	0.042281														56	0.015	0.095	0.02
A00063383-ses-CLGA	17	0.09875														17	0.01	0.1325	0.0375
A00063458-ses-DSA	82	0.030359														82	0.1375	0.005	0.0075
A00063479-ses-DSA	75	0.017202														75	0.01	0.0875	0.0375
A00063481-ses-DSA	53	0.091764														53	0.01	0.1325	0.065
A00064053-ses-DSA	52	0.039844														52	0.0525	0.1025	0.045
A00064580-ses-DSA	25	0.11327														25	0.0225	0.1075	0.055
A00064596-ses-CLGA	12	0.040881														12	0.05	0.115	0.0375
A00065197-ses-DSA	18	0.069038														18	0.01	0.085	0.0225
A00065302-ses-DSA	70	0.097295														70	0.0475	0.075	0.0225
A00065487-ses-DSA	42	0.044304														42	0.035	0.1425	0.0275
A00065565-ses-DSA	84	0.079768														84	0.085	0.0125	0.0025
A00065722-ses-DSA	59	0.044014														59	0.015	0.105	0.04
A00065749-ses-DSA	60	0.10992														60	0.035	0.155	0.06
A00065790-ses-DSA	23	0.03884														23	0.065	0.1225	0.0325
A00065802-ses-DSA	14	0.075937														14	0.0375	0.1825	0.07
A00065873-ses-DSA	52	0.086321														52	0.03	0.115	0.065
A00065974-ses-DSA	44	0.045349														44	0.0775	0.045	0.03
A00065991-ses-DSA	43	0.05308														43	0.04	0.2	0.05
A00066130-ses-DSA	75	0.043846														75	0.0075	0.0825	0.055
A00066237-ses-ALGA	53	0.031883														53	0.0525	0.09	0.04
A00066246-ses-DSA	22	0.060608														22	0.0375	0.1325	0.0175
A00066282-ses-DSA	38	0.033703														38	0.015	0.0975	0.03
A00066302-ses-DSA	57	0.070591														57	0.03	0.0725	0.0475
A00066319-ses-DSA	23	0.051877														23	0.0275	0.2425	0.07
A00066389-ses-DSA	69	0.023694														69	0.02	0.09	0.0175
A00066396-ses-DSA	14	0.074112														14	0.015	0.1125	0.0175
A00066581-ses-CLGA	12	0.072873														12	0.01	0.095	0.0525
A00066582-ses-CLGA	14	0.11494														14	0.0225	0.08	0.0525
A00066800-ses-DSA	48	0.03572														48	0.0125	0.0875	0.0075
A00066864-ses-ALGA	58	0.051276														58	0.0375	0.085	0.04
A00066871-ses-ALGA	46	0.057361														46	0.0775	0.115	0.0325
A00073283-ses-ALGA	42	0.080933														42	0.115	0.0325	0.0075
A00073308-ses-DSA	74	0.08317														74	0.0925	0.005	0.005
A00073525-ses-ALGA	52	0.078777														52	0.025	0.1625	0.045
A00073529-ses-ALGA	54	0.027748														54	0.0525	0.17	0.0525
A00073705-ses-DSA	78	0.033399														78	0.005	0.0675	0.02

## Sheet: Figure S1
ID	euc	pl_bin	pl_wei_0.12	pl_wei_0.25	pl_wei_0.50	pl_wei_1.00	pl_wei_2.00	pl_wei_4.00	comm_wei	comm_bin	cos_wei	cos_bin	si_bin	si_wei_0.12	si_wei_0.25	si_wei_0.50	si_wei_1.00	si_wei_2.00	si_wei_4.00	pt_bin	pt_wei_0.12	pt_wei_0.25	pt_wei_0.50	pt_wei_1.00	pt_wei_2.00	pt_wei_4.00	mi_wei	mi_bin	nav_num	nav_ms	mfpt_wei	mfpt_bin	fgbin_1.00	fgbin_2.50	fgbin_5.00	fgbin_10.00	fgwei_1.00	fgwei_2.50	fgwei_5.00	fgwei_10.00
100307	0.05628	0.03724	0.05521	0.06242	0.06403	0.04316	0.00807	0.00042	0.07432	0.0013	0.00136	0.05412	0.03984	0.0321	0.02328	0.0317	0.04943	0.04714	0.04329	0.05465	0.04964	0.04451	0.0304	0.01377	0.00423	0.00177	0.03558	0.05568	0.02745	0.05626	0.08334	0.05685	0.04307	0.03412	0.01099	0.00125	0.05827	0.06111	0.0407	0.01156
100408	0.09464	0.05507	0.07661	0.08072	0.07909	0.0595	0.0226	0.00405	0.09965	0.00245	0.00277	0.07962	0.06132	0.05243	0.03898	0.05	0.05573	0.06877	0.04373	0.06791	0.05561	0.05165	0.0357	0.01964	0.00674	0.00078	0.0572	0.0776	0.04909	0.10059	0.11796	0.08901	0.06368	0.04801	0.01338	0.00142	0.08281	0.08848	0.06078	0.01517
101107	0.15694	0.08241	0.11389	0.12003	0.1025	0.0505	0.00566	0.00013	0.13315	0.00081	0.00776	0.1227	0.09308	0.08139	0.0705	0.07162	0.08844	0.07183	0.08123	0.114	0.10073	0.0897	0.06549	0.04197	0.02167	0.00786	0.09854	0.13278	0.0735	0.15802	0.18077	0.14705	0.09864	0.08167	0.02813	0.00185	0.09639	0.10772	0.08121	0.02451
101309	0.10161	0.03125	0.04709	0.05306	0.05053	0.0367	0.01444	0.00306	0.07556	0.0009	0.00894	0.05804	0.03713	0.0333	0.02766	0.03544	0.03567	0.03719	0.03047	0.0303	0.02373	0.01979	0.01075	0.00481	0.00171	0.00283	0.02807	0.03572	0.02128	0.08919	0.08699	0.05588	0.03281	0.0202	0.00222	0.00069	0.05764	0.05896	0.03989	0.00772
101915	0.0802	0.03879	0.06199	0.07644	0.08431	0.06405	0.01544	0.00033	0.08137	0.00013	0.00273	0.07758	0.04435	0.03333	0.02426	0.04161	0.05253	0.06004	0.0529	0.05903	0.04762	0.04391	0.02973	0.01621	0.00576	0.00151	0.04243	0.05959	0.02784	0.08418	0.09383	0.06765	0.04483	0.03289	0.00706	0.0001	0.06444	0.06741	0.04551	0.01084
103111	0.06757	0.04514	0.06416	0.0709	0.07111	0.05418	0.0157	0.00066	0.09041	0.00392	0.00531	0.0532	0.04711	0.0417	0.03227	0.03334	0.04565	0.05009	0.0538	0.0534	0.04624	0.0429	0.03257	0.01964	0.00768	0.00765	0.04472	0.0609	0.03892	0.07438	0.11013	0.0658	0.05292	0.04347	0.0161	0.00289	0.08223	0.09005	0.07109	0.02499
103414	0.06663	0.05289	0.07332	0.07861	0.07669	0.05969	0.02372	0.00135	0.0968	0.00082	0.00746	0.07555	0.05974	0.04965	0.04305	0.04208	0.05604	0.06233	0.04613	0.06566	0.06009	0.05543	0.04615	0.0299	0.01048	0.00222	0.05628	0.07559	0.04602	0.07268	0.11055	0.0833	0.06199	0.04995	0.01659	0.00089	0.07633	0.08042	0.05702	0.01644
103818	0.11797	0.04774	0.07162	0.08321	0.09441	0.07829	0.03031	0.00158	0.10498	0.00036	0.00633	0.10007	0.05577	0.04543	0.03076	0.03684	0.06404	0.06121	0.05531	0.06352	0.04816	0.04312	0.02797	0.0089	0.00101	0.00436	0.04845	0.06814	0.03493	0.12011	0.12887	0.09245	0.05096	0.03339	0.00436	0.00046	0.07926	0.08077	0.04939	0.00742
105014	0.09009	0.04464	0.06818	0.0792	0.08387	0.0632	0.02448	0.00119	0.09649	0.00115	0.00607	0.0802	0.05141	0.04233	0.03663	0.04381	0.06235	0.05984	0.05278	0.06728	0.05465	0.0479	0.03163	0.01485	0.00134	0.00145	0.04938	0.06924	0.03153	0.08919	0.11405	0.08053	0.05407	0.04155	0.01091	0.00095	0.07737	0.08229	0.06008	0.01909
105115	0.0616	0.05155	0.07285	0.07951	0.07573	0.04694	0.01	0.00029	0.09605	0.00352	0.0062	0.07893	0.05511	0.04765	0.03691	0.04854	0.05974	0.06836	0.06499	0.07781	0.0661	0.06063	0.0438	0.02725	0.01082	0.00407	0.05868	0.07899	0.04021	0.06712	0.11596	0.07909	0.05883	0.04731	0.01572	0.00236	0.07845	0.08388	0.05814	0.01468
110411	0.09409	0.06051	0.08451	0.08982	0.08729	0.05914	0.01509	0.00044	0.11396	0.00061	0.01047	0.09561	0.06803	0.05984	0.05181	0.05679	0.06778	0.06514	0.05708	0.07683	0.0658	0.05874	0.04078	0.02113	0.00668	0.00408	0.06634	0.08638	0.05145	0.10272	0.14329	0.10439	0.07059	0.05416	0.01474	0.00049	0.08778	0.09751	0.07296	0.0206
111312	0.06059	0.0414	0.05758	0.06491	0.06849	0.05288	0.01431	0.00033	0.09101	0.0006	0.0051	0.07891	0.04604	0.03926	0.0279	0.03645	0.04644	0.04101	0.02736	0.05264	0.0409	0.037	0.02341	0.01263	0.00336	2e-05	0.034	0.05349	0.02847	0.06502	0.1011	0.0726	0.04495	0.02968	0.00458	0.0003	0.07457	0.07634	0.0487	0.01081
111716	0.06193	0.04164	0.06148	0.06812	0.07001	0.05937	0.02361	0.00188	0.0896	0.00267	0.0028	0.06076	0.04479	0.03667	0.02964	0.03004	0.04048	0.04297	0.04462	0.06189	0.05104	0.04722	0.0349	0.02026	0.00679	0.00102	0.04513	0.066	0.03315	0.06972	0.09976	0.06943	0.04913	0.03996	0.01314	0.00151	0.07124	0.07592	0.0555	0.01781
113619	0.05679	0.04213	0.06056	0.06637	0.06363	0.04391	0.00896	0.00016	0.08962	0.00014	0.00361	0.07398	0.04881	0.04111	0.03568	0.0384	0.043	0.04152	0.02984	0.05064	0.03998	0.03446	0.02272	0.01374	0.00417	0.00259	0.03888	0.05632	0.03311	0.06474	0.10294	0.08007	0.0486	0.03406	0.00659	0.00013	0.06598	0.06771	0.04422	0.00898
113922	0.0842	0.05841	0.08206	0.08894	0.08381	0.06585	0.02531	0.00143	0.12406	0.00168	0.01603	0.09392	0.06411	0.05415	0.04364	0.05785	0.06305	0.06642	0.05185	0.08184	0.07072	0.06474	0.04833	0.0258	0.00388	0.00203	0.0762	0.08821	0.0463	0.08949	0.13567	0.09312	0.0713	0.05753	0.01936	0.00177	0.09463	0.09561	0.06316	0.0163
117122	0.07562	0.05819	0.0791	0.08341	0.07962	0.05807	0.02128	0.00245	0.1048	0.00098	0.00664	0.09375	0.06141	0.05512	0.04402	0.04737	0.05748	0.05575	0.04103	0.07847	0.06511	0.05915	0.04215	0.02266	0.00825	0.00251	0.0656	0.08505	0.05177	0.08797	0.12466	0.09277	0.0656	0.05012	0.01249	0.00074	0.0818	0.08711	0.05705	0.01161
118528	0.05558	0.02354	0.03256	0.03675	0.03704	0.02283	0.00384	0.00017	0.06629	0.0009	0.00968	0.04869	0.02802	0.02475	0.01931	0.02544	0.03282	0.03005	0.01568	0.02514	0.02091	0.01862	0.01145	0.00562	0.00259	0.0007	0.02235	0.02853	0.01546	0.05267	0.06479	0.04135	0.02796	0.01768	0.00264	0.00053	0.05229	0.04951	0.02817	0.00434
118730	0.05525	0.03737	0.05557	0.06349	0.06463	0.05034	0.02036	0.00109	0.08294	0.00076	0.00354	0.06234	0.03988	0.03285	0.02876	0.03506	0.04813	0.04568	0.04451	0.05054	0.04125	0.03665	0.0267	0.01541	0.00657	0.00199	0.03661	0.0522	0.02675	0.05564	0.08931	0.05878	0.04266	0.03311	0.00944	0.00049	0.06873	0.06993	0.04816	0.01498
118932	0.08271	0.06159	0.08796	0.09449	0.09315	0.07153	0.02407	0.00141	0.11051	0.00056	0.00979	0.09136	0.06972	0.05984	0.0461	0.05511	0.07286	0.07535	0.06039	0.07492	0.06341	0.0569	0.03915	0.01911	0.00595	0.00044	0.06073	0.08699	0.04792	0.09044	0.13964	0.10245	0.06829	0.05298	0.01383	0.0006	0.08365	0.08882	0.06192	0.01489
120111	0.05302	0.04392	0.06058	0.06557	0.06683	0.05775	0.02137	0.00067	0.09349	0.00122	0.00712	0.05825	0.04827	0.04236	0.03017	0.03557	0.04713	0.05178	0.04453	0.05025	0.04283	0.04043	0.0291	0.01816	0.00867	0.00301	0.04517	0.0559	0.03308	0.05563	0.09723	0.06273	0.0507	0.0382	0.01118	0.0009	0.07756	0.08041	0.05711	0.01714
122317	0.05944	0.03487	0.04858	0.0536	0.05546	0.04206	0.00851	0.00016	0.08145	0.00014	0.00357	0.07212	0.04075	0.03447	0.02588	0.02546	0.04033	0.04499	0.0338	0.05067	0.03929	0.03473	0.02429	0.0122	0.00223	0.00058	0.0365	0.05173	0.02773	0.06569	0.0908	0.0655	0.04392	0.03094	0.00682	0.00011	0.06237	0.06435	0.04016	0.00812
122620	0.06583	0.0526	0.07248	0.07761	0.07528	0.0523	0.01799	0.00038	0.0977	0.00067	0.00762	0.07965	0.05838	0.05092	0.04015	0.03899	0.05157	0.04405	0.05358	0.0666	0.05638	0.05254	0.03988	0.02273	0.00679	0.00147	0.05165	0.07345	0.04442	0.07545	0.11764	0.08591	0.06007	0.04839	0.01459	0.00107	0.07973	0.08608	0.06412	0.01869
123925	0.08465	0.06542	0.09262	0.10066	0.09601	0.06412	0.01404	0.00013	0.12341	0.00076	0.00947	0.10982	0.07209	0.06402	0.05732	0.05814	0.06522	0.06409	0.05852	0.08754	0.07287	0.06377	0.0451	0.02275	0.00474	0.00231	0.06777	0.09454	0.04978	0.09442	0.14678	0.10677	0.07345	0.05564	0.01396	0.00076	0.09924	0.10665	0.07525	0.01789
124422	0.08423	0.06061	0.08493	0.0935	0.09857	0.07617	0.0188	6e-05	0.11174	0.00014	0.00245	0.10989	0.06781	0.05875	0.04185	0.04792	0.06537	0.06793	0.07031	0.08529	0.06761	0.06407	0.04814	0.02655	0.01081	0.00065	0.0532	0.08828	0.04363	0.0856	0.14879	0.11276	0.06452	0.04562	0.00793	0.00012	0.08875	0.09707	0.07307	0.02098
127933	0.09153	0.0497	0.07367	0.08397	0.0855	0.05659	0.01474	0.00052	0.11296	9e-05	0.007	0.07747	0.05576	0.04869	0.03608	0.0573	0.07376	0.05341	0.03133	0.05646	0.0471	0.04194	0.02212	0.0085	0.00169	8e-05	0.04371	0.0649	0.03563	0.09057	0.12474	0.08071	0.05938	0.04271	0.01006	9e-05	0.09206	0.09675	0.07305	0.02599
128127	0.06151	0.03918	0.05799	0.0661	0.07146	0.05391	0.00898	6e-05	0.09404	1e-05	0.00935	0.08001	0.04443	0.03682	0.02777	0.03638	0.04839	0.06226	0.04296	0.05019	0.03894	0.03521	0.02228	0.01129	0.0043	0.00192	0.04216	0.054	0.0269	0.06803	0.10349	0.06771	0.04365	0.03106	0.00609	0	0.07767	0.07866	0.04964	0.00955
128632	0.06577	0.03648	0.05718	0.06785	0.07523	0.06677	0.0324	0.00216	0.08844	0.00057	0.00259	0.066	0.04223	0.03417	0.02422	0.04004	0.05137	0.05138	0.04591	0.0439	0.03666	0.03452	0.02105	0.01013	0.00222	0.00015	0.02908	0.04712	0.02529	0.06703	0.09618	0.06066	0.04041	0.02765	0.0056	0.00055	0.0731	0.07599	0.05218	0.01367
129028	0.05675	0.04746	0.06858	0.07461	0.07178	0.04772	0.0114	0.00031	0.09833	0.00021	0.00555	0.06982	0.05304	0.04606	0.03756	0.05125	0.0626	0.04617	0.03695	0.05269	0.04681	0.04281	0.02895	0.01598	0.00208	0.00034	0.04347	0.0618	0.0361	0.06291	0.1132	0.07739	0.05416	0.04135	0.01125	0.00051	0.07712	0.08158	0.05669	0.01506
130013	0.07467	0.05145	0.07184	0.07747	0.07654	0.05843	0.01455	0.00053	0.09917	0.00033	0.00675	0.07831	0.05761	0.05025	0.04216	0.04104	0.05681	0.06331	0.04178	0.06068	0.05097	0.04495	0.03238	0.01558	0.00365	0.0002	0.05055	0.06643	0.03736	0.08226	0.11548	0.08209	0.05713	0.04097	0.00963	0.00021	0.07355	0.07809	0.0529	0.01197
131217	0.07045	0.04207	0.06165	0.0685	0.06243	0.03866	0.01073	0.00083	0.08207	0.00024	0.00744	0.06592	0.04982	0.04093	0.03534	0.0488	0.05054	0.0471	0.04306	0.04815	0.03868	0.03341	0.01964	0.01007	0.00202	0.00058	0.04631	0.05765	0.03472	0.07053	0.099	0.07384	0.04804	0.036	0.00936	0.00038	0.0595	0.06182	0.04001	0.00902
131722	0.07633	0.06205	0.09101	0.10195	0.10091	0.06962	0.01925	0.00041	0.11707	0.00047	0.00792	0.09635	0.07181	0.05854	0.04381	0.05647	0.07474	0.08118	0.06283	0.07404	0.06273	0.05578	0.03181	0.0109	0.00236	0.00031	0.05715	0.08531	0.04589	0.08659	0.14033	0.10265	0.07146	0.05336	0.01346	0.00045	0.09008	0.09733	0.067	0.01621
133928	0.0862	0.06357	0.08507	0.08835	0.08408	0.05381	0.00825	0.00012	0.11444	0.00046	0.01323	0.09029	0.0723	0.06453	0.05038	0.05947	0.06785	0.06481	0.04859	0.06924	0.05961	0.05497	0.03794	0.02283	0.00394	0.00109	0.06677	0.08392	0.05288	0.09441	0.13832	0.10025	0.06954	0.05308	0.0147	0.00079	0.09292	0.09633	0.06258	0.0133
135225	0.09862	0.06383	0.09511	0.1056	0.09723	0.06269	0.01422	0.00103	0.10955	0.00099	0.00586	0.09891	0.07143	0.06065	0.0492	0.06064	0.0694	0.07925	0.07862	0.07924	0.06424	0.05655	0.03566	0.01561	0.00445	0.00091	0.06285	0.09292	0.05058	0.10496	0.14884	0.10968	0.07144	0.05602	0.01592	0.00146	0.08344	0.09067	0.06286	0.01429
135932	0.11867	0.09242	0.12834	0.13675	0.13072	0.08037	0.01583	0.00012	0.16417	0.00098	0.01408	0.14932	0.10608	0.08921	0.06778	0.0841	0.10379	0.10414	0.08649	0.12021	0.10305	0.09391	0.06505	0.03602	0.00671	0.00053	0.10312	0.1377	0.07453	0.13838	0.21193	0.15688	0.10722	0.08612	0.02634	0.00144	0.12946	0.14154	0.1045	0.02754
136833	0.09578	0.05224	0.07941	0.09168	0.09713	0.07501	0.02852	0.00206	0.09536	0.00134	0.00338	0.08105	0.05981	0.04894	0.03638	0.04867	0.07067	0.06706	0.04643	0.0636	0.05092	0.04568	0.03049	0.0154	0.00369	0.00068	0.05164	0.07154	0.0423	0.09579	0.12678	0.08882	0.05793	0.04217	0.01	0.00074	0.07012	0.078	0.05493	0.01238
139637	0.10852	0.06374	0.09204	0.10099	0.08963	0.05222	0.00627	7e-05	0.10745	0.00085	0.01302	0.10404	0.07157	0.05921	0.05126	0.05988	0.07642	0.06429	0.04192	0.08178	0.06663	0.05865	0.0381	0.01746	0.00535	0.0012	0.07965	0.09279	0.04627	0.11471	0.13606	0.09987	0.07117	0.05667	0.01664	0.0008	0.07667	0.08122	0.0518	0.00932
144832	0.06822	0.05276	0.07454	0.08102	0.07942	0.04992	0.0139	0.00107	0.10744	0.00078	0.00409	0.08878	0.05695	0.04815	0.03773	0.04622	0.07195	0.04771	0.04026	0.07149	0.06579	0.06084	0.0431	0.01868	0.00536	0.00062	0.05124	0.07804	0.04016	0.07772	0.12046	0.08511	0.06145	0.04782	0.01327	0.00061	0.08564	0.09178	0.06553	0.01918
146432	0.10709	0.06849	0.09248	0.09667	0.08987	0.05682	0.01067	0.00026	0.12791	0.00308	0.01118	0.10027	0.07645	0.06728	0.05342	0.06219	0.08062	0.05575	0.04009	0.08653	0.07503	0.06782	0.04707	0.02489	0.00572	0.00041	0.07845	0.09874	0.05009	0.1112	0.14555	0.10493	0.08378	0.06565	0.0203	0.00204	0.09893	0.10622	0.07682	0.02204
147737	0.04083	0.03709	0.0517	0.05576	0.05123	0.03437	0.01147	0.00041	0.08483	0.0007	0.00653	0.06664	0.04033	0.03464	0.0282	0.03109	0.03169	0.03693	0.02962	0.05661	0.04804	0.04244	0.02898	0.01398	0.00372	0.001	0.04246	0.05584	0.02581	0.04453	0.09516	0.06616	0.04435	0.03332	0.00827	0.00033	0.06813	0.06935	0.04552	0.01054
148840	0.05956	0.04287	0.06111	0.068	0.06748	0.04967	0.00922	0.00011	0.10981	0.001	0.00492	0.06998	0.04792	0.04099	0.03379	0.04002	0.04958	0.04821	0.04172	0.06073	0.05109	0.04713	0.03171	0.01954	0.00762	0.00077	0.04801	0.06565	0.03425	0.064	0.10858	0.07164	0.05782	0.04514	0.01497	0.00134	0.09281	0.09529	0.06634	0.02114
149337	0.04341	0.0457	0.05977	0.0615	0.05574	0.03426	0.00592	0.0002	0.07853	0.00505	0.00624	0.05991	0.04747	0.04193	0.03151	0.03957	0.04465	0.03873	0.02332	0.06303	0.05472	0.05263	0.04317	0.03272	0.01509	0.00358	0.04918	0.06525	0.03623	0.04949	0.08572	0.06068	0.05375	0.04613	0.0197	0.00374	0.06608	0.06865	0.04922	0.01745
149539	0.07523	0.05684	0.08033	0.08817	0.08935	0.067	0.02567	0.00164	0.11443	0.00177	0.00716	0.08243	0.06142	0.05312	0.04157	0.05208	0.06251	0.05393	0.04277	0.07469	0.06139	0.05515	0.0387	0.01991	0.00435	0.00093	0.05645	0.07962	0.04487	0.08218	0.12867	0.08639	0.06701	0.05461	0.01713	0.0016	0.09894	0.10405	0.07657	0.02363
151627	0.04008	0.02848	0.04081	0.04652	0.05076	0.04166	0.02253	0.0026	0.06317	0.00013	0.00084	0.04882	0.03124	0.02671	0.02012	0.02653	0.02641	0.03489	0.03186	0.04151	0.0323	0.03045	0.02308	0.01585	0.00881	0.00575	0.02431	0.04008	0.02116	0.04369	0.07234	0.04947	0.03259	0.02378	0.00506	5e-05	0.04974	0.05374	0.03886	0.01093
153025	0.07181	0.04174	0.05842	0.0636	0.06328	0.05579	0.0186	0.00015	0.09148	1e-05	0.00707	0.07219	0.04671	0.03996	0.03139	0.03015	0.0404	0.05012	0.04132	0.0553	0.04755	0.04438	0.03568	0.02669	0.01281	0.00593	0.04715	0.06105	0.03445	0.07389	0.1065	0.07392	0.04694	0.03487	0.00767	2e-05	0.07023	0.07156	0.04525	0.00828
154734	0.08786	0.03059	0.04421	0.05126	0.0532	0.03581	0.00545	0.00078	0.07748	0.00139	0.00546	0.06859	0.0381	0.03201	0.0228	0.03127	0.05075	0.04993	0.02263	0.03385	0.02491	0.02205	0.01193	0.00124	0.00065	0.00166	0.02833	0.03772	0.02132	0.08346	0.08914	0.05763	0.03344	0.02115	0.00266	0.00154	0.05741	0.05909	0.03738	0.00591
160123	0.07721	0.04551	0.06938	0.07884	0.08186	0.06128	0.01679	0.00058	0.09559	0.00013	0.00499	0.06593	0.05244	0.04225	0.03333	0.04628	0.05741	0.05699	0.03239	0.06269	0.05073	0.04473	0.03005	0.01744	0.00568	0.0002	0.05374	0.06712	0.03358	0.07664	0.11454	0.07997	0.05307	0.03959	0.00951	8e-05	0.07096	0.07499	0.05196	0.01398
162733	0.06984	0.04267	0.0674	0.0796	0.07808	0.04872	0.0069	0.0003	0.09346	0.00039	0.003	0.07355	0.049	0.0399	0.03085	0.05024	0.06195	0.05881	0.04782	0.05536	0.04493	0.039	0.02131	0.00821	0.00276	0.00567	0.0377	0.05684	0.02542	0.06867	0.1043	0.07148	0.04922	0.03389	0.00685	0.00025	0.07112	0.07357	0.04775	0.01126
163129	0.12582	0.06054	0.09075	0.10588	0.10922	0.07462	0.02199	0.00096	0.11311	7e-05	0.00536	0.12053	0.07207	0.05805	0.04085	0.06087	0.08226	0.08735	0.08271	0.07514	0.06068	0.05508	0.03355	0.01293	0.00086	0.00443	0.05671	0.08625	0.04546	0.12645	0.14787	0.10899	0.07181	0.05194	0.01073	1e-05	0.09181	0.10071	0.07181	0.01591
176542	0.09411	0.06857	0.09419	0.09869	0.09063	0.06658	0.01987	0.0006	0.1165	0.00211	0.00485	0.10011	0.07583	0.06562	0.05368	0.05624	0.06483	0.07006	0.05469	0.0923	0.07957	0.0723	0.05659	0.0311	0.00863	0.00057	0.07641	0.10281	0.05678	0.10304	0.14034	0.11111	0.08062	0.06555	0.02088	0.00186	0.08867	0.09597	0.06901	0.01956
178950	0.09946	0.04726	0.06681	0.07115	0.06787	0.04214	0.00275	2e-05	0.0955	0.00044	0.00524	0.08756	0.05733	0.04911	0.03798	0.03891	0.05596	0.05655	0.05676	0.0643	0.05154	0.04521	0.03091	0.01444	0.00381	6e-05	0.05282	0.06959	0.03597	0.09792	0.11784	0.08581	0.05826	0.04337	0.01052	0.00033	0.07472	0.08191	0.05837	0.01466
188347	0.11131	0.07507	0.10733	0.12033	0.12586	0.09061	0.0229	0.00017	0.14694	0.0003	0.01111	0.125	0.08497	0.07462	0.05549	0.07519	0.09228	0.09436	0.07264	0.09113	0.07319	0.06968	0.04768	0.02385	0.00471	0.0006	0.07529	0.10156	0.05682	0.12303	0.18068	0.13315	0.08376	0.05945	0.01202	6e-05	0.11754	0.12708	0.09212	0.02289
190031	0.1154	0.07001	0.09774	0.10437	0.09655	0.06967	0.02339	0.00066	0.13624	0.00012	0.01114	0.12481	0.07982	0.07048	0.06082	0.06803	0.06798	0.0769	0.05342	0.08814	0.07511	0.06886	0.05248	0.03329	0.01112	0.00076	0.07443	0.09951	0.05977	0.12283	0.15775	0.11725	0.08312	0.06337	0.01735	0.00047	0.1083	0.11363	0.0789	0.02029
192540	0.06918	0.06464	0.08597	0.0879	0.07723	0.05307	0.01212	0.00029	0.11378	0.00041	0.00764	0.09143	0.07596	0.06475	0.0571	0.05197	0.0515	0.05359	0.04851	0.08031	0.0715	0.06492	0.05423	0.03526	0.01307	0.00233	0.07244	0.09223	0.05328	0.07589	0.13869	0.10372	0.07264	0.06025	0.01988	0.00085	0.08913	0.09446	0.06652	0.01626
198451	0.05185	0.04834	0.06617	0.06952	0.06097	0.04122	0.00947	2e-05	0.09056	0.00634	0.00785	0.06267	0.05117	0.04329	0.04253	0.04374	0.04706	0.03728	0.03186	0.06782	0.06053	0.05511	0.04312	0.03043	0.01638	0.00525	0.06773	0.07301	0.03651	0.05855	0.08846	0.06406	0.06068	0.05212	0.02354	0.00449	0.06752	0.06695	0.04361	0.0136
199655	0.08872	0.0427	0.06424	0.07513	0.08315	0.06434	0.02194	0.00046	0.0926	0.00017	0.00122	0.08059	0.04905	0.03988	0.031	0.04654	0.06894	0.05767	0.03228	0.06029	0.04924	0.04584	0.03299	0.01532	0.00497	0.00148	0.03711	0.06179	0.0275	0.08694	0.10924	0.08117	0.0498	0.03617	0.00774	2e-05	0.07895	0.08507	0.06386	0.0216
201111	0.08795	0.07285	0.10072	0.10731	0.10049	0.066	0.01246	0.00036	0.1355	0.00141	0.01297	0.10978	0.08152	0.07199	0.05922	0.07428	0.08108	0.08079	0.06673	0.08461	0.07232	0.06504	0.04076	0.01636	0.00187	7e-05	0.07491	0.09818	0.06056	0.10472	0.15751	0.11597	0.08377	0.06461	0.01826	0.00125	0.10472	0.111	0.07648	0.01888
208226	0.06864	0.05486	0.07531	0.08008	0.07709	0.05848	0.02431	0.00064	0.10518	0.00177	0.0045	0.10905	0.06063	0.05313	0.0441	0.04848	0.04863	0.04844	0.04838	0.08554	0.07261	0.06798	0.05767	0.04012	0.02429	0.00797	0.06103	0.08777	0.04317	0.07769	0.12372	0.09733	0.07046	0.05518	0.01724	0.00162	0.08893	0.09567	0.07043	0.02414
211417	0.05763	0.04167	0.05633	0.05843	0.05265	0.03444	0.00604	0.0004	0.07767	0.0018	0.00274	0.05503	0.04565	0.03836	0.03324	0.03384	0.03524	0.03612	0.0385	0.0617	0.05107	0.04637	0.03648	0.02394	0.01007	0.00217	0.04886	0.06276	0.03619	0.06073	0.08435	0.06426	0.04876	0.03968	0.01367	0.00155	0.05921	0.06044	0.04013	0.01099
214423	0.14226	0.05702	0.08674	0.09967	0.10584	0.08223	0.02729	0.00085	0.13024	0.0002	0.00971	0.10524	0.06705	0.0579	0.0484	0.05888	0.08561	0.08246	0.06978	0.07971	0.06807	0.06146	0.04255	0.01977	0.00517	0.00435	0.06487	0.08829	0.04639	0.1396	0.15346	0.10135	0.07051	0.05403	0.0151	0.00027	0.10291	0.11336	0.08571	0.02617
239944	0.04756	0.04933	0.07064	0.07436	0.0642	0.04421	0.01637	0.00066	0.09708	0.00136	0.00641	0.0647	0.05349	0.0454	0.04225	0.04895	0.04497	0.0496	0.04104	0.05557	0.0464	0.0389	0.02594	0.01153	0.00326	0.00307	0.04917	0.06238	0.03231	0.05251	0.10032	0.06825	0.05591	0.04294	0.0135	0.00148	0.07516	0.07458	0.04678	0.01085
245333	0.05119	0.03585	0.0553	0.06358	0.06638	0.04807	0.01434	0.00069	0.09062	7e-05	0.00559	0.06223	0.0409	0.03301	0.02624	0.03281	0.05373	0.05453	0.03517	0.04591	0.03726	0.03375	0.02327	0.00958	0.00066	0.00041	0.03216	0.04881	0.02441	0.05351	0.10251	0.06269	0.03896	0.02718	0.00492	1e-05	0.06969	0.07129	0.04683	0.00963
280739	0.06643	0.02973	0.04282	0.04847	0.04987	0.03442	0.00856	0.00029	0.07998	0.00018	0.00519	0.06587	0.03353	0.02942	0.02153	0.03268	0.03257	0.03521	0.02324	0.04415	0.03582	0.03265	0.02023	0.00997	0.00102	0.0003	0.03082	0.0446	0.01992	0.06638	0.08622	0.05871	0.03643	0.0239	0.00391	0.00012	0.0636	0.06208	0.03464	0.00481
414229	0.10076	0.05446	0.0843	0.09643	0.09205	0.06686	0.01442	0.00011	0.12	0.0007	0.00765	0.10581	0.0618	0.0543	0.04766	0.05571	0.07144	0.07578	0.07764	0.07235	0.06045	0.05357	0.04067	0.02716	0.01343	0.01444	0.05785	0.08053	0.04881	0.10682	0.14564	0.09698	0.06951	0.05279	0.01484	0.00067	0.09641	0.10052	0.0694	0.01916
499566	0.0809	0.06442	0.09034	0.0984	0.092	0.05873	0.01464	0.00027	0.12275	0.00094	0.00897	0.10638	0.07023	0.06298	0.05125	0.0632	0.06924	0.069	0.06719	0.07881	0.06498	0.05824	0.03911	0.02013	0.00638	0.00044	0.06897	0.08984	0.05055	0.09111	0.14511	0.10728	0.0727	0.05457	0.01374	0.00079	0.09111	0.09526	0.06267	0.01304
654754	0.0986	0.04964	0.07139	0.07817	0.0801	0.05933	0.01312	0.00034	0.09965	0.001	0.00377	0.07087	0.05434	0.04525	0.03539	0.04487	0.06465	0.06504	0.03906	0.06194	0.05325	0.05021	0.03938	0.02732	0.01204	0.0017	0.04809	0.06605	0.03812	0.09987	0.10635	0.06953	0.05415	0.04149	0.01228	0.00087	0.08288	0.08544	0.05783	0.01453
751348	0.11274	0.06647	0.0998	0.11321	0.11565	0.08611	0.02947	0.00101	0.12139	0.0012	0.00623	0.11095	0.07484	0.06351	0.05174	0.07035	0.08576	0.07633	0.06987	0.0955	0.08066	0.07329	0.05033	0.02502	0.00824	0.00693	0.07117	0.10246	0.06162	0.12869	0.15489	0.11473	0.07398	0.05977	0.01816	0.00115	0.09511	0.10422	0.0774	0.02337
756055	0.10183	0.03661	0.05581	0.06397	0.05995	0.03083	0.00998	0.00096	0.09687	0.00042	0.00071	0.06877	0.04408	0.03837	0.032	0.04031	0.04516	0.05535	0.05565	0.04453	0.03396	0.02982	0.01681	0.00605	0.00035	0.00058	0.02811	0.04796	0.02902	0.10043	0.1043	0.07198	0.04307	0.02757	0.00432	0.00044	0.07258	0.07371	0.04622	0.01036
792564	0.06493	0.04	0.05384	0.05784	0.05717	0.04278	0.00658	0.00022	0.0839	0.00067	0.0082	0.0711	0.04628	0.03978	0.02865	0.03328	0.04096	0.04548	0.03878	0.05749	0.04775	0.04407	0.03176	0.01714	0.00485	0.00096	0.05008	0.05956	0.02982	0.06784	0.09942	0.07056	0.04777	0.03558	0.00924	0.00053	0.06273	0.06583	0.04362	0.00883
857263	0.08094	0.04002	0.05573	0.06111	0.05938	0.03621	0.00384	5e-05	0.08224	0.00031	0.01362	0.06477	0.04511	0.03776	0.03024	0.03873	0.04717	0.04975	0.05277	0.05387	0.04751	0.04434	0.0315	0.01663	0.00938	0.00886	0.04838	0.05838	0.03272	0.08539	0.0985	0.06562	0.04515	0.03436	0.00851	0.00017	0.06417	0.06647	0.04326	0.00804
899885	0.05573	0.05319	0.07221	0.07589	0.07069	0.04849	0.0051	0.00025	0.09288	0.0012	0.00378	0.08768	0.05658	0.04958	0.04033	0.04218	0.05455	0.05386	0.04331	0.07561	0.06845	0.06456	0.05214	0.03556	0.01385	0.00551	0.05489	0.08312	0.04127	0.06479	0.10842	0.08565	0.06379	0.05108	0.0152	0.00075	0.07994	0.08619	0.06419	0.01984

## Sheet: Figure S2
node_index	regional_significance_hcp	regional_significance_nki
1	1	1
2	1	1
3	1	1
4	1	1
5	1	0.9904
6	1	1
7	1	0.9981
8	1	0.9943
9	1	0.9981
10	1	0.9981
11	1	0.9981
12	1	1
13	1	1
14	1	1
15	1	1
16	1	0.9981
17	1	1
18	1	1
19	1	1
20	1	1
21	1	1
22	1	1
23	1	1
24	1	1
25	1	1
26	1	0.9981
27	1	0.9981
28	1	0.9962
29	1	1
30	1	0.9981
31	1	1
32	1	1
33	1	1
34	1	0.9981
35	1	1
36	1	1
37	1	1
38	1	0.9981
39	1	1
40	1	1
41	1	1
42	1	1
43	1	1
44	1	0.9923
45	1	0.9981
46	0.9889	0.9981
47	1	1
48	1	1
49	1	0.9981
50	1	0.9981
51	1	1
52	1	1
53	1	0.9981
54	1	0.9981
55	1	1
56	1	1
57	1	1
58	1	1
59	1	0.9962
60	0.9778	0.9904
61	1	0.9943
62	1	0.9923
63	1	1
64	0.9889	0.9866
65	1	1
66	1	1
67	1	1
68	1	0.9923
69	1	0.9981
70	1	0.9981
71	1	1
72	1	0.9981
73	1	0.9981
74	1	1
75	1	0.9923
76	1	0.9981
77	1	0.9981
78	1	0.9981
79	1	0.9981
80	1	1
81	1	1
82	0.9889	0.9923
83	1	1
84	0.9778	1
85	0.9778	0.9943
86	1	1
87	0.9778	0.9847
88	1	0.9808
89	0.9778	0.9943
90	0.9889	0.9904
91	0.9	0.9923
92	0.9889	0.9981
93	1	1
94	1	0.9847
95	1	0.9962
96	1	0.9981
97	1	1
98	1	1
99	1	0.9981
100	1	1
101	1	0.9789
102	0.8	0.9828
103	1	0.9962
104	1	0.977
105	1	0.9713
106	1	0.9866
107	0.9778	0.9808
108	1	1
109	1	0.9904
110	1	0.9904
111	0.9889	0.9962
112	1	0.9943
113	1	0.9981
114	1	0.9885
115	1	0.9904
116	1	0.9866
117	1	0.9943
118	0.9889	0.9847
119	1	0.9828
120	1	0.9847
121	0.9778	0.9923
122	1	1
123	1	0.9885
124	1	0.9962
125	1	0.9923
126	1	0.9981
127	1	1
128	1	0.9904
129	1	0.9904
130	1	0.9962
131	1	0.9962
132	1	0.9866
133	0.9889	0.9732
134	1	0.9943
135	1	0.9904
136	1	0.9943
137	1	0.9943
138	1	0.9943
139	0.9778	0.9885
140	1	0.9981
141	1	0.9943
142	1	0.9962
143	1	0.9904
144	1	0.9943
145	1	0.9981
146	1	0.9981
147	1	1
148	0.9889	0.9866
149	0.9889	0.9923
150	0.9667	0.9885
151	1	1
152	1	0.9904
153	1	0.9943
154	1	0.9981
155	1	1
156	1	0.9981
157	1	0.9981
158	1	0.9981
159	1	1
160	0.9889	0.9943
161	1	1
162	1	1
163	1	0.9981
164	1	1
165	1	1
166	1	1
167	1	0.9923
168	1	0.9981
169	1	0.9943
170	0.9889	0.9828
171	1	0.9962
172	1	0.9923
173	1	0.9828
174	1	0.9904
175	1	1
176	1	1
177	1	0.9981
178	1	0.9962
179	1	1
180	0.9667	0.9885
181	1	1
182	1	0.9923
183	1	0.9981
184	1	0.9904
185	1	0.9981
186	1	0.9943
187	1	0.9943
188	0.9778	0.9904
189	1	0.9981
190	1	1
191	1	0.9981
192	0.9889	0.9789
193	1	0.9808
194	1	0.9923
195	1	0.9923
196	0.9889	0.9885
197	1	0.9962
198	1	0.9828
199	0.9889	0.9904
200	1	0.9923
201	1	0.9923
202	1	1
203	1	1
204	1	0.9943
205	1	0.9981
206	1	0.9923
207	1	0.9981
208	1	1
209	1	0.9981
210	1	1
211	1	1
212	1	1
213	1	1
214	1	0.9981
215	1	0.9981
216	1	0.9981
217	1	1
218	1	1
219	1	1
220	1	1
221	1	1
222	1	1
223	1	1
224	1	1
225	1	1
226	1	0.9962
227	1	1
228	1	1
229	1	1
230	1	0.9962
231	1	1
232	1	1
233	1	1
234	1	1
235	1	1
236	1	1
237	1	1
238	1	0.9962
239	1	1
240	1	1
241	1	1
242	1	1
243	1	1
244	1	0.9885
245	1	1
246	1	0.9962
247	1	1
248	1	0.9923
249	1	0.9981
250	1	0.9962
251	1	1
252	1	0.9962
253	1	1
254	1	0.9981
255	1	1
256	1	1
257	1	0.9923
258	1	1
259	1	0.9943
260	1	0.9885
261	1	1
262	1	0.9943
263	1	0.9885
264	1	1
265	1	1
266	1	1
267	1	0.9981
268	1	1
269	1	1
270	1	1
271	1	0.9962
272	1	1
273	1	0.9962
274	1	0.9981
275	1	0.9981
276	1	1
277	1	0.9981
278	1	0.9962
279	1	1
280	1	1
281	1	1
282	1	0.9943
283	1	0.9962
284	1	1
285	1	0.9962
286	1	1
287	1	0.9981
288	1	0.9866
289	1	0.9962
290	0.9667	1
291	0.9889	0.9962
292	1	1
293	1	1
294	1	1
295	0.9889	0.9904
296	1	1
297	1	0.9981
298	1	0.9962
299	0.9667	0.9943
300	1	0.9981
301	1	1
302	1	1
303	1	0.9943
304	1	0.9866
305	0.9667	0.9866
306	1	0.9866
307	1	0.9943
308	0.8889	0.9808
309	1	0.9732
310	0.9778	0.9962
311	1	0.9962
312	0.9222	0.9923
313	1	0.9847
314	1	0.9828
315	1	0.9943
316	1	0.9693
317	1	0.9923
318	1	0.9923
319	1	0.9943
320	0.9778	0.9885
321	1	0.9981
322	0.9889	0.9808
323	1	0.977
324	0.9778	0.9828
325	1	0.9943
326	1	1
327	1	0.9962
328	1	0.9962
329	1	0.9904
330	1	0.9847
331	1	0.9904
332	1	0.9962
333	0.9889	0.9962
334	1	0.9847
335	0.9667	0.9693
336	0.9889	0.977
337	1	0.9828
338	1	0.9962
339	1	0.9962
340	1	0.9962
341	1	0.9981
342	1	0.9962
343	1	0.9981
344	1	0.9885
345	1	0.9962
346	1	0.977
347	1	0.9866
348	1	0.9962
349	1	0.9981
350	1	1
351	1	1
352	1	0.9962
353	1	1
354	1	1
355	1	1
356	1	0.9981
357	0.9667	0.9923
358	0.9667	0.9866
359	0.9889	0.9943
360	0.9778	0.9904
361	1	0.9943
362	0.9889	0.9962
363	1	0.9943
364	1	1
365	1	0.9981
366	1	0.9981
367	0.9889	0.9981
368	1	1
369	1	0.9962
370	1	1
371	1	1
372	1	1
373	1	0.9981
374	1	0.9904
375	1	0.9962
376	0.9889	0.9904
377	1	1
378	1	0.9962
379	1	1
380	1	1
381	1	1
382	1	0.9962
383	1	0.9923
384	1	0.9962
385	1	0.9885
386	1	0.9885
387	1	0.9962
388	1	0.9981
389	0.9889	0.9885
390	1	0.9943
391	0.9889	0.9751
392	1	0.9674
393	0.9778	0.9828
394	1	0.9828
395	1	0.9828
396	1	0.9962
397	1	1
398	1	1
399	1	1
400	1	0.9943

## Sheet: Figure S3
predictor	count
euc	0.1681
pl_bin	0.0011
pl_wei_0.12	0.0061
pl_wei_0.25	0.0118
pl_wei_0.50	0.026
pl_wei_1.00	0.0235
pl_wei_2.00	0.0018
pl_wei_4.00	0.0001
comm_wei	0.0839
comm_bin	0.0217
cos_wei	0.004
cos_bin	0.0623
si_bin	0.0015
si_wei_0.12	0.0011
si_wei_0.25	0.004
si_wei_0.50	0.0085
si_wei_1.00	0.027
si_wei_2.00	0.0444
si_wei_4.00	0.0484
pt_bin	0.014
pt_wei_0.12	0.008
pt_wei_0.25	0.0098
pt_wei_0.50	0.0092
pt_wei_1.00	0.0079
pt_wei_2.00	0.0111
pt_wei_4.00	0.0202
mi_wei	0.0436
mi_bin	0.0287
nav_num	0.0021
nav_ms	0.0346
mfpt_wei	0.1576
mfpt_bin	0.0183
fgbin_1.00	0.01
fgbin_2.50	0.0063
fgbin_5.00	0.0024
fgbin_10.00	0.0009
fgwei_1.00	0.0107
fgwei_2.50	0.0399
fgwei_5.00	0.0178
fgwei_10.00	0.0015

## Sheet: Figure S4
node_indx	gamma=0.000	gamma=0.025	gamma=0.050	gamma=0.075	gamma=0.100	gamma=0.125	gamma=0.150	gamma=0.175	gamma=0.200	gamma=0.225	gamma=0.250	gamma=0.275	gamma=0.300	gamma=0.325	gamma=0.350	gamma=0.375	gamma=0.400	gamma=0.425	gamma=0.450	gamma=0.475	gamma=0.500	gamma=0.525	gamma=0.550	gamma=0.575	gamma=0.600	gamma=0.625	gamma=0.650	gamma=0.675	gamma=0.700	gamma=0.725	gamma=0.750	gamma=0.775	gamma=0.800	gamma=0.825	gamma=0.850	gamma=0.875	gamma=0.900	gamma=0.925	gamma=0.950	gamma=0.975	gamma=1.000		optimal_predictor
1	1	1	1	1	1	1	1	1	1	1	1	1	1	1	1	1	1	1	1	1	1	1	1	1	1	1	1	1	1	1	1	1	1	1	1	1	1	1	1	1	1		euc
2	1	1	1	1	1	1	1	1	1	1	1	1	1	1	1	1	1	1	1	1	1	1	1	1	1	1	1	1	1	2	2	2	2	2	2	2	2	2	2	2	2		euc
3	1	1	1	1	1	1	1	1	1	1	1	1	1	1	1	1	1	1	1	1	1	1	1	1	1	1	1	1	1	2	2	2	2	3	3	3	3	3	3	3	3		euc
4	1	1	1	1	1	1	1	1	1	1	1	1	1	1	1	1	1	1	1	1	1	1	1	1	1	1	1	1	1	2	2	2	2	2	2	2	2	2	4	4	4		euc
5	1	1	1	1	1	1	1	1	1	1	1	1	1	1	1	2	2	2	2	2	2	2	2	2	2	2	2	2	2	3	3	3	3	4	4	4	4	4	5	5	5		comm_wei
6	1	1	1	1	1	1	1	1	1	1	2	2	2	2	2	3	3	2	2	2	2	2	2	2	2	2	2	2	2	3	3	4	4	5	5	5	5	5	6	6	6		comm_wei
7	1	1	1	1	1	1	1	1	1	1	1	1	1	1	1	1	1	1	1	1	1	1	1	1	1	1	1	1	1	4	4	5	5	3	6	6	6	6	7	7	7		euc
8	1	1	1	1	1	1	1	1	1	1	1	1	1	1	1	1	1	1	1	1	1	1	1	1	1	1	1	1	1	2	2	2	2	2	2	2	2	2	2	8	8		euc
9	1	1	1	1	1	1	1	1	1	1	2	2	2	2	2	3	3	3	3	3	3	3	3	3	3	3	3	3	3	5	5	4	4	5	7	7	7	7	8	9	9		mfpt_wei
10	1	1	1	1	1	1	1	1	1	1	1	1	1	1	1	1	1	1	1	1	1	1	1	1	1	1	1	1	1	2	2	2	2	2	2	2	2	2	2	2	10		euc
11	1	1	1	1	1	1	1	1	1	1	1	1	1	1	1	1	1	1	1	1	1	1	1	1	1	1	1	1	1	2	2	2	2	2	2	2	2	2	9	10	11		euc
12	1	1	1	1	1	1	1	1	1	1	1	1	1	1	1	1	1	1	1	1	1	1	1	1	1	1	1	1	1	2	2	2	2	2	2	2	3	3	2	11	12		euc
13	1	1	1	1	1	1	1	1	1	1	1	1	1	1	1	1	1	1	1	1	1	1	1	1	1	1	1	1	1	2	1	6	6	6	8	8	3	3	10	12	13		euc
14	1	1	1	1	1	1	1	1	1	1	1	1	1	1	1	1	1	1	1	1	1	1	1	1	1	1	1	1	1	2	2	2	2	2	2	2	3	3	2	2	14		euc
15	1	1	1	1	1	1	1	1	1	1	1	1	1	1	1	1	1	1	1	1	1	1	1	1	1	1	1	1	1	2	2	2	2	2	2	2	2	2	4	4	15		euc
16	1	1	1	1	1	1	1	1	1	1	1	1	1	1	1	1	1	1	1	1	1	1	1	1	1	1	1	1	1	2	2	2	2	2	2	2	2	2	11	13	16		euc
17	1	1	1	1	1	1	1	1	1	1	1	1	1	1	1	1	1	1	1	1	1	1	1	1	1	1	1	1	1	2	2	2	2	2	2	2	2	2	4	4	17		euc
18	1	1	1	1	1	1	1	1	1	1	1	1	1	1	1	1	1	1	1	1	1	1	1	1	1	1	1	1	1	2	2	2	2	2	2	2	2	2	4	14	18		euc
19	1	1	1	1	1	1	1	1	1	1	1	1	1	1	1	1	1	1	1	1	1	1	1	1	1	1	1	1	1	2	2	2	2	2	2	2	2	8	9	15	19		euc
20	1	1	1	1	1	1	1	1	1	1	1	1	1	1	1	1	1	1	1	1	1	1	1	1	1	1	1	1	1	2	2	2	2	2	2	3	3	8	9	16	20		euc
21	1	1	1	1	1	1	1	1	1	1	1	1	1	1	1	1	1	1	1	1	1	1	1	1	1	1	1	1	1	2	2	2	2	2	2	2	3	8	9	10	21		euc
22	1	1	1	1	1	1	1	1	1	1	1	1	1	1	1	1	1	1	1	1	1	1	1	1	1	1	1	1	1	2	2	2	2	2	2	2	2	2	4	4	22		euc
23	1	1	1	1	1	1	1	1	1	1	1	1	1	1	1	1	1	1	1	1	1	1	1	1	1	1	1	1	1	2	2	2	2	2	2	2	2	2	4	4	23		euc
24	1	1	1	1	1	1	1	1	1	1	1	1	1	1	1	1	1	1	1	1	1	1	1	1	1	1	1	1	1	2	2	2	2	2	2	2	2	2	4	4	24		euc
25	1	1	1	1	1	1	1	1	1	1	1	1	1	1	1	1	1	1	1	1	1	1	1	1	1	1	1	1	4	4	4	5	5	7	9	9	8	9	12	17	25		euc
26	1	1	1	1	1	1	1	1	1	1	2	2	2	2	3	4	4	4	4	4	4	4	4	4	4	4	4	4	5	6	6	7	7	8	10	10	9	10	13	18	26		cos_bin
27	1	1	1	1	1	1	1	1	1	1	2	2	2	2	2	3	3	3	3	3	3	3	4	4	4	4	4	4	5	6	6	7	7	8	10	10	10	11	14	19	27		cos_bin
28	1	1	1	1	1	1	1	1	1	1	2	2	2	2	2	3	3	3	3	3	3	4	4	4	4	4	4	4	5	6	6	7	7	8	10	10	10	11	15	20	28		cos_bin
29	1	1	1	1	1	1	1	1	1	1	2	2	2	2	2	3	3	3	3	3	3	3	3	3	3	5	5	5	6	7	7	8	8	9	11	11	11	12	16	21	29		mfpt_wei
30	1	1	1	1	1	1	1	1	1	1	2	2	2	2	2	3	3	3	3	3	3	3	3	3	3	5	5	5	6	7	7	8	8	9	11	11	11	13	17	22	30		mfpt_wei
31	1	1	1	1	1	1	1	1	1	1	2	2	2	2	2	3	3	3	3	3	3	3	3	3	3	5	5	5	6	7	7	8	8	9	11	11	11	13	17	23	31		mfpt_wei
32	1	1	1	1	1	1	1	1	1	1	2	2	2	2	2	3	3	3	3	3	3	3	3	3	3	5	5	5	6	7	7	8	8	9	12	11	11	13	17	24	32		mfpt_wei
33	1	1	1	1	1	1	1	1	1	1	2	2	2	2	2	3	3	3	3	3	3	3	3	3	3	5	5	5	6	7	7	8	8	9	11	11	11	14	18	25	33		mfpt_wei
34	1	1	1	1	1	1	1	1	1	1	2	2	2	2	2	3	3	3	3	3	3	3	3	3	3	5	5	5	6	7	6	7	7	10	13	12	12	15	19	26	34		cos_bin
35	1	1	1	1	1	1	1	1	1	1	1	1	1	1	1	1	1	1	4	4	4	4	4	4	4	4	4	4	5	6	6	7	7	8	10	13	13	16	20	27	35		cos_bin
36	1	1	1	1	1	1	1	1	1	1	1	1	1	1	1	1	1	1	1	1	1	1	1	1	1	1	1	1	1	2	2	2	2	2	2	2	14	17	21	28	36		euc
37	1	1	1	1	1	1	1	1	1	1	2	2	2	2	2	3	3	3	3	3	3	3	3	3	3	5	5	5	6	7	7	8	8	9	11	11	11	13	17	24	37		mfpt_wei
38	1	1	1	1	1	1	1	1	1	1	2	2	2	2	2	3	3	3	3	3	3	3	3	3	3	5	5	5	6	7	7	8	8	9	11	11	11	13	17	23	38		mfpt_wei
39	1	1	1	1	1	1	1	1	1	1	2	2	2	2	2	3	3	3	3	3	3	3	3	3	3	5	5	5	6	7	7	8	8	9	11	11	11	13	17	29	39		mfpt_wei
40	1	1	1	1	1	1	1	1	1	1	2	2	2	2	2	3	3	3	3	3	3	3	3	3	3	5	5	5	6	7	7	8	8	9	11	11	11	13	22	30	40		mfpt_wei
41	1	1	1	1	1	1	1	1	1	1	2	2	2	2	2	3	3	3	3	3	3	3	3	3	3	5	5	5	6	7	7	8	8	9	11	11	11	13	17	23	41		mfpt_wei
42	1	1	1	1	1	1	1	1	1	1	2	2	2	2	2	3	3	3	3	3	3	3	3	3	3	5	5	5	6	7	7	8	8	9	11	11	11	13	17	23	42		mfpt_wei
43	1	1	1	1	1	1	1	1	1	1	2	2	2	2	2	3	3	3	3	3	3	3	3	3	3	5	5	5	6	7	7	8	8	9	11	11	11	14	18	25	43		mfpt_wei
44	1	1	1	1	1	1	1	1	1	1	1	1	1	3	4	2	2	2	2	2	2	2	2	2	2	2	2	2	2	3	3	3	3	11	14	14	15	18	23	31	44		comm_wei
45	1	1	1	1	1	1	1	1	1	1	1	3	3	3	4	2	2	2	2	2	2	2	2	2	2	2	2	2	2	3	3	3	3	4	4	4	16	19	24	32	45		comm_wei
46	1	1	1	1	1	1	1	1	1	1	2	2	2	2	2	3	3	3	3	3	3	3	3	3	3	5	5	5	6	7	7	9	9	10	13	12	17	20	25	33	46		mfpt_wei
47	1	1	1	1	1	1	1	1	1	1	2	2	2	2	2	3	3	3	3	3	3	3	3	3	3	5	5	5	6	7	7	8	8	9	12	11	11	13	17	24	47		mfpt_wei
48	1	1	1	1	1	1	1	1	1	1	2	2	2	2	2	3	3	3	3	4	4	4	4	4	4	4	4	4	5	8	8	10	10	12	15	15	18	21	26	34	48		cos_bin
49	1	1	1	1	1	1	1	1	1	1	1	1	3	3	4	2	2	2	2	2	2	2	2	2	2	2	2	2	2	3	3	3	3	4	4	4	16	19	24	32	49		comm_wei
50	1	1	1	1	1	1	1	1	1	1	2	2	3	3	4	2	2	2	2	2	2	2	2	2	2	2	2	2	2	3	3	3	3	4	4	4	16	19	24	35	50		comm_wei
51	1	1	1	1	1	1	1	1	1	1	2	2	2	2	2	3	3	3	3	3	3	3	3	3	3	5	5	5	6	7	7	8	8	10	12	11	11	13	17	36	51		mfpt_wei
52	1	1	1	1	1	1	1	1	1	1	2	2	2	2	2	3	3	3	3	3	3	4	4	4	4	4	4	4	5	6	6	7	7	8	10	10	9	10	27	37	52		cos_bin
53	1	1	1	1	1	1	1	1	1	1	2	2	2	4	3	4	4	4	4	4	4	4	4	4	4	4	4	4	5	9	9	11	11	13	16	16	19	22	28	38	53		cos_bin
54	1	1	1	1	1	1	1	1	1	1	2	2	2	2	2	3	3	3	3	3	3	3	3	3	3	5	5	5	5	6	6	7	12	10	17	17	20	23	29	39	54		cos_bin
55	1	1	1	1	1	1	1	1	1	1	2	2	2	2	2	3	3	3	3	3	3	3	3	3	3	5	5	5	6	7	7	8	8	9	11	11	11	14	18	25	55		mfpt_wei
56	1	1	1	1	1	1	1	1	1	1	2	2	2	2	2	3	3	3	3	3	3	4	4	4	4	4	4	4	5	6	6	7	7	8	10	10	10	11	14	40	56		cos_bin
57	1	1	1	1	1	1	1	1	1	1	2	2	2	2	2	3	3	3	3	3	3	3	3	3	3	5	5	5	6	7	7	8	8	9	11	11	11	14	18	41	57		mfpt_wei
58	1	1	1	1	1	1	1	1	1	1	2	2	2	2	2	3	3	3	3	3	3	3	3	3	3	5	5	5	6	7	7	8	8	9	12	11	11	13	17	24	58		mfpt_wei
59	1	1	1	1	1	1	1	1	1	1	2	2	2	2	2	3	3	3	3	3	3	3	3	3	3	5	5	5	6	7	7	8	8	9	13	12	11	14	18	42	59		mfpt_wei
60	1	1	1	1	1	1	1	1	1	1	1	1	1	1	1	1	1	1	1	1	1	1	1	1	1	1	1	1	1	2	2	2	2	2	2	1	21	24	2	43	60		euc
61	1	1	1	1	1	1	1	1	1	1	1	1	1	1	1	1	1	1	1	1	2	2	2	2	2	2	2	2	2	3	3	3	3	4	18	18	22	25	30	44	61		comm_wei
62	1	1	1	1	1	1	1	1	1	1	1	1	1	1	1	1	1	1	1	1	1	1	1	1	1	1	1	1	1	2	2	2	2	1	19	1	23	26	31	45	62		euc
63	1	1	1	1	1	1	1	1	1	1	1	1	1	1	1	1	1	1	1	1	1	1	1	1	1	1	1	1	1	2	1	1	1	1	1	1	1	1	1	46	63		euc
64	1	1	1	1	1	1	1	1	1	1	1	1	1	1	1	1	1	1	1	1	1	1	1	1	1	1	1	1	1	2	2	2	2	2	2	2	2	2	4	4	64		euc
65	1	1	1	1	1	1	1	1	1	1	1	1	1	1	1	1	1	1	1	1	1	1	1	1	1	1	1	1	1	2	2	2	2	2	2	2	2	2	4	4	65		euc
66	1	1	1	1	1	1	1	1	1	1	1	1	1	1	1	1	1	1	1	1	1	1	1	1	1	1	1	1	1	10	10	12	13	14	19	19	24	27	32	47	66		euc
67	1	1	1	1	1	1	1	1	1	1	1	1	1	1	1	1	1	1	1	1	1	1	1	1	1	1	1	1	1	2	2	2	2	2	2	2	2	2	4	4	67		euc
68	1	1	1	1	1	1	1	1	1	1	1	1	1	1	1	1	1	1	1	1	1	1	1	1	1	6	6	6	7	10	10	12	13	14	20	20	25	28	33	48	68		nav_ms
69	1	1	1	1	1	1	1	1	1	1	1	1	1	1	5	5	5	5	5	5	5	5	5	5	5	6	6	6	7	10	10	13	14	15	21	21	26	29	34	49	69		nav_ms
70	1	1	1	1	1	2	2	2	2	2	3	4	4	5	5	5	5	5	5	5	5	5	5	5	5	6	6	6	7	10	10	13	14	15	21	21	26	29	35	50	70		nav_ms
71	1	1	1	1	1	1	1	1	1	1	1	1	1	1	1	1	1	1	1	1	1	1	1	1	1	1	1	1	1	2	2	2	2	2	2	2	2	2	4	4	71		euc
72	1	1	1	1	1	1	1	1	1	1	1	1	1	1	1	1	1	1	1	1	1	1	1	1	1	1	1	1	7	10	10	12	13	14	20	20	25	28	36	51	72		euc
73	1	1	1	1	1	1	1	1	1	1	2	2	2	2	2	3	3	3	3	3	3	3	3	6	6	7	7	7	8	11	11	14	15	16	22	22	27	30	37	52	73		mi_wei
74	1	1	1	1	1	1	1	1	1	1	2	2	2	2	2	3	3	3	3	3	3	4	4	4	4	4	4	4	5	6	6	7	12	8	17	17	20	23	38	53	74		cos_bin
75	1	1	1	1	1	1	1	1	1	1	2	2	2	2	2	3	3	3	3	3	3	3	3	3	3	8	8	8	9	12	12	15	16	17	23	23	28	31	39	54	75		mfpt_wei
76	1	1	1	1	1	1	1	1	1	1	2	2	2	2	2	3	3	3	3	3	3	3	3	3	3	5	5	5	6	7	7	8	8	9	11	11	11	13	40	55	76		mfpt_wei
77	1	1	1	1	1	1	1	1	1	1	2	2	2	2	2	3	3	3	3	3	3	3	3	3	3	5	5	5	6	7	7	8	17	18	24	24	29	32	41	56	77		mfpt_wei
78	1	1	1	1	1	1	1	1	1	1	1	1	1	1	1	1	1	1	4	4	4	4	4	4	4	4	4	9	4	13	13	5	5	8	10	13	30	33	42	57	78		cos_bin
79	1	1	1	1	1	1	1	1	1	1	1	1	1	1	1	1	1	1	1	1	1	1	1	1	1	1	1	1	1	2	2	2	2	2	2	2	2	2	4	4	79		euc
80	1	1	1	1	1	1	1	1	1	1	1	1	1	1	1	1	1	1	1	1	1	1	1	1	1	1	1	1	1	4	4	5	5	7	9	9	31	34	43	58	80		euc
81	1	1	1	1	1	1	1	1	1	1	2	2	2	2	2	3	3	3	3	3	3	3	3	3	3	5	5	5	6	7	7	8	8	9	11	11	11	13	22	30	81		mfpt_wei
82	1	1	1	1	1	1	1	1	1	1	2	2	2	2	2	3	3	3	3	4	4	4	4	4	4	4	4	4	5	6	6	7	7	8	10	25	32	35	44	59	82		cos_bin
83	1	1	1	1	1	1	1	3	3	3	4	5	5	6	6	6	6	6	6	6	6	6	6	6	6	7	7	7	8	14	14	16	18	19	25	26	33	36	45	60	83		mi_wei
84	1	1	1	1	1	1	1	1	1	3	4	5	5	6	6	6	6	6	6	6	6	6	6	6	6	7	7	7	8	14	14	16	18	19	25	26	34	37	46	61	84		mi_wei
85	1	1	1	1	1	1	1	1	1	1	2	2	5	6	6	6	6	6	6	6	6	6	6	6	6	7	7	7	8	14	14	17	19	20	26	27	35	38	47	62	85		mi_wei
86	1	1	1	1	1	1	1	1	1	1	2	2	2	2	2	3	7	7	7	7	7	7	7	7	7	9	9	10	10	8	8	10	10	12	27	28	36	39	48	63	86		si_wei_2.00
87	1	1	1	1	1	1	1	1	1	1	2	2	2	2	2	3	3	2	2	2	2	2	2	2	2	2	9	11	11	15	15	18	20	21	28	29	37	40	49	64	87		comm_wei
88	1	1	1	1	1	1	1	1	1	1	1	6	6	7	7	7	7	7	7	7	7	7	7	7	7	9	9	10	10	16	16	19	21	22	29	30	38	41	50	65	88		si_wei_2.00
89	1	1	1	1	1	1	1	1	1	1	1	1	1	1	1	1	1	1	1	1	1	1	1	1	1	1	1	1	1	2	2	2	22	23	30	31	39	42	51	66	89		euc
90	1	1	1	1	1	1	1	1	1	1	1	1	1	1	1	1	1	1	7	7	7	7	7	7	7	9	9	10	10	16	16	19	23	24	31	32	40	43	52	67	90		si_wei_2.00
91	1	1	1	1	1	1	1	1	1	1	1	1	1	1	1	1	1	1	1	1	1	1	1	1	1	1	1	1	1	2	2	2	2	25	32	33	41	44	53	68	91		euc
92	1	1	1	1	1	1	1	1	1	1	1	1	1	1	1	1	1	1	1	1	1	1	1	1	1	1	8	8	4	4	4	5	5	26	33	34	42	45	54	69	92		euc
93	1	1	1	1	1	1	1	1	1	1	2	2	2	2	2	3	3	3	3	3	3	3	3	3	3	5	5	5	6	7	7	8	8	10	12	11	11	13	55	70	93		mfpt_wei
94	1	1	1	1	1	1	1	1	1	1	2	2	2	2	2	3	3	3	3	3	3	6	6	6	6	7	7	7	8	11	17	20	24	27	22	35	43	46	56	71	94		mi_wei
95	1	1	1	1	1	1	1	1	1	1	1	1	1	1	1	1	1	1	1	1	1	1	1	1	1	1	1	1	1	2	2	2	2	2	2	2	2	2	4	4	95		euc
96	1	1	1	1	1	1	1	1	1	1	1	1	1	1	1	1	1	1	1	1	1	1	1	1	1	1	1	1	1	2	2	2	2	2	2	2	2	2	4	4	96		euc
97	1	1	1	1	1	1	1	1	1	1	1	1	1	1	1	1	1	1	1	1	1	1	1	1	1	1	1	1	1	2	2	2	2	2	2	2	2	2	4	4	97		euc
98	1	1	1	1	1	1	1	1	1	1	1	1	1	1	1	1	1	1	1	1	1	1	1	1	1	1	1	1	1	2	2	2	2	2	2	2	2	2	4	4	98		euc
99	1	1	1	1	1	1	1	1	1	1	1	1	1	1	1	1	1	1	1	1	1	1	1	1	1	1	1	1	1	2	2	2	2	2	2	2	44	24	2	72	99		euc
100	1	1	1	1	1	1	1	1	1	1	2	2	2	2	2	3	3	3	3	3	3	3	3	3	3	5	5	5	6	7	7	8	8	9	11	11	11	13	22	73	100		mfpt_wei
101	1	1	1	1	1	1	1	1	1	1	2	2	2	2	2	3	6	6	6	6	6	6	6	6	6	7	7	7	8	11	11	14	15	28	22	36	45	47	57	74	101		mi_wei
102	1	1	1	1	1	1	1	1	1	1	1	1	1	1	1	1	1	1	1	1	1	1	1	1	1	1	1	1	1	2	18	21	25	25	34	33	46	48	58	75	102		euc
103	1	1	1	1	1	1	1	1	1	1	1	1	5	6	6	6	6	6	6	6	8	8	8	8	8	10	10	12	12	17	19	22	26	29	35	37	47	49	59	76	103		comm_bin
104	1	1	1	1	1	1	1	1	1	1	1	1	1	1	1	1	1	1	1	1	1	1	1	1	1	1	1	1	1	2	2	2	2	2	2	38	48	50	60	77	104		euc
105	1	1	1	1	1	1	1	1	1	1	1	1	1	1	1	1	1	1	1	1	1	1	1	1	1	1	1	1	1	2	2	2	2	2	2	2	2	2	2	78	105		euc
106	1	1	1	1	1	1	1	1	1	1	2	2	2	2	2	3	3	3	3	3	3	3	3	3	3	7	7	7	13	11	11	14	15	28	22	39	49	51	61	79	106		mfpt_wei
107	1	1	1	1	1	1	1	1	1	1	1	1	1	1	1	1	1	1	1	1	1	1	1	1	1	1	1	1	1	2	2	2	27	30	36	40	50	52	62	80	107		euc
108	1	1	1	1	1	1	1	1	1	1	1	1	1	1	1	1	1	1	1	1	1	1	1	1	1	1	1	1	1	2	2	2	2	2	2	2	2	2	4	4	108		euc
109	1	1	1	1	1	1	1	1	1	1	2	2	2	2	2	3	3	3	3	3	3	3	3	3	3	5	8	8	4	4	4	5	5	31	37	41	51	53	63	81	109		mfpt_wei
110	1	1	1	1	1	1	1	1	1	1	1	1	1	1	1	1	1	1	1	1	1	1	1	1	1	1	1	1	1	2	2	2	2	2	2	2	52	54	64	82	110		euc
111	1	1	1	1	1	1	1	1	1	1	1	1	1	1	1	1	1	1	1	5	5	5	5	5	5	6	6	6	14	18	20	23	28	32	38	42	53	55	65	83	111		nav_ms
112	1	1	1	1	1	1	1	1	1	1	2	1	1	1	8	8	8	8	8	8	9	9	9	9	9	11	11	13	15	19	21	24	29	33	39	43	54	56	66	84	112		fgwei_5.00
113	1	1	1	1	1	1	1	1	4	4	5	7	7	8	8	8	8	8	8	8	9	9	9	9	9	11	11	13	15	19	21	24	29	34	40	44	55	57	67	85	113		fgwei_5.00
114	1	1	1	1	1	1	1	1	1	1	1	1	1	1	1	1	1	1	1	1	1	1	1	1	1	1	1	1	1	2	2	2	2	2	2	2	2	2	4	4	114		euc
115	1	1	1	1	1	1	1	1	1	1	1	1	1	1	1	1	1	1	1	1	1	1	1	1	1	1	1	1	1	2	2	2	2	2	2	2	2	2	4	86	115		euc
116	1	1	1	1	1	1	1	1	1	1	1	1	1	1	1	1	1	1	1	1	1	1	1	1	1	1	1	1	1	2	2	2	2	2	2	2	2	2	4	86	116		euc
117	1	1	1	1	1	1	1	1	1	1	1	3	3	3	4	2	2	2	9	9	10	10	10	10	10	12	12	14	16	20	22	25	30	35	41	45	56	58	68	87	117		pt_wei_4.00
118	1	1	1	1	1	1	1	1	1	1	1	1	1	1	1	1	1	1	1	1	1	1	1	1	1	1	1	1	1	2	10	12	13	14	20	20	25	59	69	88	118		euc
119	1	1	1	1	1	1	1	1	1	1	1	1	1	1	1	1	1	1	1	1	1	1	1	1	1	1	1	1	1	2	2	2	2	2	2	2	2	2	4	4	119		euc
120	1	1	1	1	1	1	1	1	1	1	1	1	1	1	1	1	1	1	1	1	1	1	1	1	1	1	13	15	17	21	23	26	31	36	42	46	57	60	70	89	120		euc
121	1	1	1	1	1	1	1	1	1	1	1	1	1	1	1	1	1	1	1	1	1	1	1	1	1	6	6	6	7	10	10	12	13	37	43	47	58	61	71	90	121		euc
122	1	1	1	1	1	1	3	4	5	5	6	8	8	9	9	9	9	9	10	10	8	8	8	8	8	10	10	12	12	22	24	27	32	38	44	48	59	62	72	91	122		comm_bin
123	1	1	1	1	2	3	4	4	5	5	6	8	8	9	9	9	9	9	10	10	8	8	8	8	8	10	10	12	12	22	24	28	33	39	45	49	60	63	73	92	123		comm_bin
124	1	1	1	1	1	1	1	1	1	1	7	3	3	3	4	2	2	2	2	2	2	8	8	8	11	13	14	16	18	23	25	29	34	40	46	50	61	64	74	93	124		comm_bin
125	1	1	1	1	1	1	3	4	5	5	6	8	8	9	9	9	9	10	11	11	11	11	11	11	12	14	15	17	19	24	26	30	35	41	47	51	62	65	75	94	125		pl_wei_0.50
126	1	1	1	1	1	1	1	1	1	1	1	7	6	7	5	5	5	10	11	11	11	11	11	11	12	14	15	17	19	24	26	30	36	42	48	52	63	66	76	95	126		pl_wei_0.50
127	1	1	1	1	1	1	1	1	1	1	1	1	1	1	1	1	1	1	1	1	1	1	1	1	1	1	1	1	4	4	4	5	5	26	49	34	64	67	77	96	127		euc
128	1	1	1	1	1	1	1	1	1	1	2	2	2	2	2	3	6	6	6	6	7	7	7	12	13	15	16	18	20	25	27	31	37	43	50	53	65	68	78	97	128		si_wei_2.00
129	1	1	1	1	1	1	1	1	1	1	1	1	1	6	6	9	6	9	10	10	8	8	8	8	8	10	10	12	12	17	19	22	26	29	35	54	66	69	79	98	129		comm_bin
130	1	1	1	1	1	1	1	1	1	1	2	2	2	2	2	3	3	3	3	3	3	6	6	6	6	7	7	7	8	11	11	20	15	16	22	22	67	70	80	99	130		mi_wei
131	1	1	1	1	1	1	1	1	1	1	2	2	2	2	2	3	3	3	3	3	3	3	3	3	3	5	5	5	6	7	7	8	8	9	11	11	11	14	18	41	131		mfpt_wei
132	1	1	1	1	1	1	1	1	1	1	2	2	2	2	2	3	3	3	3	3	3	3	3	3	3	5	5	5	6	26	28	32	38	44	51	55	68	71	81	100	132		mfpt_wei
133	1	1	1	1	1	1	1	1	1	1	1	1	1	1	1	1	1	1	1	1	1	1	1	1	1	1	1	1	1	2	2	2	2	2	2	2	2	54	82	101	133		euc
134	1	1	1	1	1	4	3	5	6	5	7	3	3	3	9	9	9	9	9	9	10	10	10	10	10	12	12	14	16	20	22	25	39	45	52	56	69	72	83	102	134		pt_wei_4.00
135	1	1	1	1	1	1	1	1	1	1	1	3	3	3	4	2	2	2	2	2	2	2	2	2	14	16	17	16	21	27	29	33	40	46	53	57	70	73	84	103	135		comm_wei
136	1	1	1	1	1	1	1	1	1	1	1	1	1	1	1	1	1	9	10	10	8	8	8	8	8	10	10	12	12	22	24	28	33	39	45	58	71	74	85	104	136		comm_bin
137	1	1	1	1	2	3	4	4	5	5	6	8	8	9	9	9	9	9	10	10	8	8	8	8	8	10	10	12	12	22	24	28	33	39	45	49	60	63	73	105	137		comm_bin
138	1	1	1	1	2	3	4	4	5	5	6	8	8	9	9	9	9	9	10	10	8	8	8	8	8	10	10	12	12	22	24	28	33	39	45	49	60	63	86	106	138		comm_bin
139	1	1	1	1	1	1	1	6	7	6	8	9	9	10	10	10	10	11	9	9	12	12	12	13	15	17	18	19	22	28	30	34	41	47	54	59	72	75	87	107	139		pt_wei_4.00
140	1	1	1	1	1	1	5	7	8	7	7	7	10	11	11	11	11	12	12	12	13	13	13	14	16	18	19	20	23	29	31	35	42	48	55	60	73	76	88	108	140		fgwei_2.50
141	1	1	1	1	1	1	1	1	1	1	2	2	2	2	2	8	8	8	8	8	9	9	9	9	9	11	11	13	23	19	21	24	43	49	56	61	74	77	89	109	141		fgwei_5.00
142	1	1	1	1	1	1	1	1	1	1	2	2	2	2	2	3	3	3	3	3	3	3	3	3	3	5	5	5	6	11	11	14	15	28	22	62	75	78	90	110	142		mfpt_wei
143	1	1	1	1	1	1	1	1	1	1	2	2	5	6	6	6	6	6	6	6	6	6	6	6	6	7	7	7	8	14	14	16	18	19	25	26	76	79	91	111	143		mi_wei
144	1	1	1	1	1	1	1	1	1	1	2	2	2	2	2	3	3	3	3	3	3	3	3	3	3	5	3	3	3	5	5	4	4	5	7	5	77	80	92	112	144		mfpt_wei
145	1	1	1	1	1	1	1	1	1	1	1	1	1	1	1	1	1	1	1	1	1	1	1	1	1	1	1	1	1	2	2	36	44	50	57	63	78	81	93	113	145		euc
146	1	1	1	1	1	1	1	1	1	1	1	1	1	1	1	1	1	1	1	1	1	1	1	1	1	1	1	1	1	2	2	2	2	2	57	63	79	82	94	114	146		euc
147	1	1	1	1	1	1	1	1	1	1	2	2	2	2	2	3	3	3	3	3	3	3	3	3	3	5	5	5	6	7	7	8	8	9	11	11	11	12	16	115	147		mfpt_wei
148	1	1	1	1	1	1	1	1	1	1	1	1	1	1	1	1	1	1	1	1	1	1	1	1	1	1	1	1	1	4	4	5	5	26	33	34	80	83	95	116	148		euc
149	1	1	1	1	1	1	1	1	1	1	1	1	1	1	1	1	1	1	1	1	1	1	1	1	1	1	1	1	1	2	2	2	44	50	58	1	21	84	96	117	149		euc
150	1	1	1	1	1	1	1	1	1	1	1	1	1	1	1	1	1	1	1	1	1	1	1	10	10	12	12	14	24	30	32	37	45	51	59	64	81	85	97	118	150		euc
151	1	1	1	1	1	1	1	1	1	1	2	2	2	2	2	3	3	3	3	3	3	3	3	3	3	5	5	5	6	7	7	14	15	28	22	65	82	86	98	119	151		mfpt_wei
152	1	1	1	1	1	1	1	1	1	1	2	2	2	2	2	3	10	13	13	13	14	14	14	15	17	19	20	21	25	31	33	38	46	52	60	66	83	87	99	120	152		pt_wei_0.25
153	1	1	1	1	1	1	1	1	1	1	2	2	2	2	2	3	3	3	3	3	3	3	3	3	3	5	5	5	6	32	34	39	47	53	61	67	84	88	100	121	153		mfpt_wei
154	1	1	1	1	1	1	1	1	1	1	2	2	2	2	2	3	3	3	3	3	3	3	3	3	3	5	5	5	6	7	7	8	8	9	11	11	11	13	22	122	154		mfpt_wei
155	1	1	1	1	1	1	1	1	1	1	2	2	2	2	2	3	3	3	3	3	3	3	3	3	3	5	5	5	6	7	7	8	8	9	11	11	11	13	22	122	155		mfpt_wei
156	1	1	1	1	1	1	1	1	1	1	2	2	2	2	2	3	3	3	3	3	3	3	3	3	3	5	5	5	6	7	7	8	8	9	11	11	11	13	22	122	156		mfpt_wei
157	1	1	1	1	1	1	1	1	1	1	2	2	2	2	2	3	3	3	3	3	3	3	3	3	3	5	5	5	6	7	7	8	8	9	11	11	11	13	22	123	157		mfpt_wei
158	1	1	1	1	1	1	1	1	1	1	2	2	2	2	2	3	3	3	3	3	3	3	3	3	3	5	21	22	26	33	35	40	48	54	62	68	85	89	101	124	158		mfpt_wei
159	1	1	1	1	1	1	1	1	1	1	2	2	2	2	2	3	3	3	3	3	3	3	3	3	3	5	5	5	6	7	7	8	8	9	11	11	11	14	18	125	159		mfpt_wei
160	1	1	1	1	1	1	1	1	1	1	2	2	2	2	2	3	3	3	3	3	3	3	3	3	3	5	5	5	6	7	7	8	8	7	9	9	31	90	102	126	160		mfpt_wei
161	1	1	1	1	1	1	1	1	1	1	2	2	2	2	2	3	3	4	4	4	4	4	4	4	4	20	22	23	27	34	36	41	49	55	63	69	86	91	103	127	161		cos_bin
162	1	1	1	1	1	1	1	1	1	1	2	2	2	2	2	8	8	8	8	14	15	15	15	16	18	21	23	24	28	35	37	42	50	56	64	70	87	92	104	128	162		mi_bin
163	1	1	1	1	1	1	1	1	1	1	2	2	2	2	2	3	3	3	3	3	3	3	3	3	3	5	5	5	6	7	7	32	51	57	65	71	88	93	105	129	163		mfpt_wei
164	1	1	1	1	1	1	1	1	9	1	4	4	4	4	12	8	12	14	14	14	15	15	15	16	18	21	23	24	28	35	37	43	52	58	66	72	89	94	106	130	164		mi_bin
165	1	1	1	1	1	1	1	1	1	1	2	2	2	2	2	3	3	3	3	3	3	3	3	3	3	5	5	5	6	7	7	8	8	9	12	11	17	13	107	131	165		mfpt_wei
166	1	1	1	1	1	1	1	1	1	1	1	1	1	1	1	1	1	1	1	6	6	6	6	6	6	7	7	7	8	14	14	16	18	19	67	73	90	95	108	132	166		mi_wei
167	1	1	1	1	1	1	1	1	1	1	1	1	1	1	1	1	1	1	1	1	1	1	1	1	1	1	1	1	1	2	2	2	2	2	2	2	2	2	11	86	167		euc
168	1	1	1	1	1	1	1	1	1	1	1	1	3	3	4	2	2	2	2	2	2	2	2	2	2	2	2	2	2	3	3	3	3	4	4	4	16	96	109	133	168		comm_wei
169	1	1	1	1	1	1	1	1	1	1	1	3	3	3	4	2	2	2	2	2	2	2	2	2	2	2	2	2	2	3	38	44	53	11	68	74	91	97	110	134	169		comm_wei
170	1	1	1	1	1	1	1	1	1	1	1	1	1	1	4	2	2	2	2	2	2	2	2	2	2	2	2	2	2	3	3	3	3	4	4	4	92	98	111	135	170		comm_wei
171	1	1	1	1	1	1	1	1	1	1	7	3	3	3	4	2	2	2	2	2	2	2	2	2	2	2	2	2	2	3	3	3	53	11	68	75	93	99	112	136	171		comm_wei
172	1	1	1	1	1	1	1	1	1	1	2	3	3	3	4	2	2	2	2	2	2	2	2	2	2	2	2	2	2	3	3	3	3	4	4	4	16	19	24	137	172		comm_wei
173	1	1	1	1	1	1	1	1	1	1	2	2	2	2	2	2	2	2	2	2	2	2	2	2	2	2	3	3	3	5	5	4	4	5	69	76	94	100	113	138	173		comm_wei
174	1	1	1	1	1	1	1	1	1	1	1	3	3	3	4	2	2	2	2	2	2	2	2	2	2	2	2	2	2	3	3	3	3	11	68	75	95	101	114	139	174		comm_wei
175	1	1	1	1	1	1	1	1	1	1	2	2	2	2	2	3	3	3	3	3	3	3	3	3	3	5	5	5	6	7	7	8	8	9	11	11	11	13	22	140	175		mfpt_wei
176	1	1	1	1	1	1	1	1	1	1	2	2	2	2	2	3	3	3	3	3	3	3	3	3	3	5	24	25	29	36	39	45	54	59	70	77	96	102	115	141	176		mfpt_wei
177	1	1	1	1	1	1	1	1	1	1	1	1	1	1	1	1	1	1	1	1	1	1	1	1	1	1	1	1	1	2	2	5	5	7	9	78	97	103	116	142	177		euc
178	1	1	1	1	1	1	1	1	10	1	2	2	2	8	8	12	10	13	13	13	14	14	14	15	17	19	24	21	25	31	40	46	55	60	71	79	98	104	117	143	178		pt_wei_0.25
179	1	1	1	1	1	1	1	1	1	1	2	2	2	2	2	12	10	13	13	13	14	14	14	15	17	19	24	21	25	31	33	38	46	61	72	80	99	105	118	144	179		pt_wei_0.25
180	1	1	1	1	1	1	1	1	1	1	2	2	2	2	2	3	3	3	3	3	3	4	4	4	4	4	4	4	29	36	39	45	56	62	73	81	100	106	119	145	180		cos_bin
181	1	1	1	1	1	1	1	6	7	6	8	9	9	10	10	10	10	11	9	9	12	12	12	13	15	17	18	19	22	28	30	34	57	63	74	82	101	107	120	146	181		pt_wei_4.00
182	1	1	1	1	1	1	6	8	7	8	8	9	9	10	10	10	13	11	9	15	12	16	16	17	19	22	25	26	30	37	41	47	58	64	75	83	102	108	121	147	182		pt_wei_2.00
183	1	1	1	1	1	1	1	1	1	1	1	1	1	1	1	1	1	1	1	1	1	1	1	1	1	1	1	1	1	2	2	2	2	2	2	2	103	109	122	148	183		euc
184	1	1	1	1	1	1	1	1	1	1	1	1	1	1	1	1	1	1	1	1	1	1	1	1	1	1	1	1	1	2	2	2	2	2	2	84	103	109	123	149	184		euc
185	1	1	1	1	1	1	1	1	1	1	1	1	1	1	1	1	1	1	1	1	1	1	1	9	9	11	11	13	15	19	21	48	59	65	76	85	104	110	124	150	185		euc
186	1	1	1	1	1	1	1	1	1	1	1	1	1	1	1	1	1	1	1	1	1	1	1	1	1	1	1	13	15	38	42	49	60	66	77	86	105	111	125	151	186		euc
187	1	1	1	1	1	1	1	1	1	1	2	2	2	2	2	3	3	3	3	3	3	3	3	14	16	3	3	3	3	5	5	4	4	5	7	7	106	112	126	152	187		fgwei_2.50
188	1	1	1	1	1	1	1	1	1	1	1	1	1	1	1	1	1	1	1	1	1	1	1	1	1	1	26	27	31	39	43	50	61	67	78	87	107	113	127	153	188		euc
189	1	1	1	1	1	1	1	1	1	1	2	2	2	2	2	3	3	3	3	4	4	4	4	4	4	4	4	4	5	6	6	7	7	8	10	13	13	114	128	154	189		cos_bin
190	1	1	1	1	1	1	1	1	1	1	2	2	2	2	2	3	3	3	3	3	3	3	3	3	3	5	5	5	6	7	7	8	8	9	11	11	11	13	17	155	190		mfpt_wei
191	1	1	1	1	1	1	1	1	1	1	2	2	2	2	2	3	3	3	3	3	3	3	3	3	3	5	5	5	6	7	7	8	8	10	12	88	108	115	129	156	191		mfpt_wei
192	1	1	1	1	1	1	1	1	1	1	1	1	1	1	1	1	1	1	1	1	1	1	1	1	1	1	1	1	1	2	10	12	13	14	20	20	25	28	130	157	192		euc
193	1	1	1	1	1	1	1	1	1	1	1	1	1	1	1	1	1	1	1	1	1	1	1	1	1	6	6	6	7	10	10	12	13	37	43	47	109	116	131	158	193		euc
194	1	1	1	1	1	1	1	1	1	1	1	1	1	1	1	1	1	1	1	1	1	1	1	1	1	1	1	1	1	2	2	2	2	2	2	63	79	117	132	159	194		euc
195	1	1	1	1	1	1	1	1	1	1	1	1	1	1	1	1	1	2	2	2	2	2	2	2	2	2	2	2	17	21	23	26	62	12	79	89	110	118	133	160	195		comm_wei
196	1	1	1	1	1	1	1	1	1	1	2	2	2	2	4	2	2	2	2	2	2	2	2	2	2	2	2	2	2	3	3	3	3	4	4	4	92	119	134	161	196		comm_wei
197	1	1	1	1	1	1	1	1	1	1	2	2	3	3	4	2	2	2	2	2	2	2	2	2	2	2	2	2	2	3	3	3	3	4	4	4	16	19	24	35	197		comm_wei
198	1	1	1	1	1	1	1	1	1	1	2	2	2	2	2	3	3	3	3	3	3	3	3	3	3	5	5	5	6	7	7	4	63	68	7	90	111	120	135	162	198		mfpt_wei
199	1	1	1	1	1	1	1	1	1	1	1	1	1	1	1	1	1	1	1	1	5	5	5	5	20	23	27	28	32	40	44	51	64	69	80	91	112	121	136	163	199		fgbin_1.00
200	1	1	1	1	1	1	1	1	1	1	1	1	1	1	1	1	2	2	2	2	2	2	2	2	2	2	2	2	2	3	3	3	3	4	81	4	92	119	137	164	200		comm_wei
201	1	1	1	1	1	1	1	1	1	1	1	1	1	1	1	1	1	1	1	1	1	7	7	18	21	24	8	8	33	1	45	52	65	70	82	92	113	122	138	165	201		mfpt_wei
202	1	1	1	1	1	1	1	1	1	1	1	1	1	1	1	1	1	1	1	1	1	1	1	1	1	1	1	1	1	2	2	2	2	2	2	3	3	3	2	11	202		euc
203	1	1	1	1	1	1	1	1	1	1	1	1	1	1	1	1	1	1	1	1	1	1	1	1	1	1	1	1	1	2	2	2	2	2	2	2	2	2	4	4	203		euc
204	1	1	1	1	1	1	1	1	1	1	1	1	1	1	1	1	1	1	1	1	1	1	1	1	1	1	1	1	1	2	2	2	2	2	2	2	2	2	4	4	204		euc
205	1	1	1	1	1	1	1	1	1	1	2	2	2	2	2	3	3	3	3	2	2	2	2	2	2	2	2	2	2	3	5	4	4	5	5	5	5	5	6	166	205		comm_wei
206	1	1	1	1	1	1	1	1	1	1	1	1	3	3	4	2	2	2	2	2	2	2	2	2	2	2	2	2	2	3	3	3	3	4	4	4	16	4	5	167	206		comm_wei
207	1	1	1	1	1	1	1	1	1	1	1	1	1	1	1	1	1	1	1	1	1	1	1	1	1	1	1	1	1	2	2	2	2	2	2	2	79	123	11	168	207		euc
208	1	1	1	1	1	1	1	1	1	1	2	2	2	2	2	3	3	3	3	3	3	3	3	3	3	3	3	3	3	5	5	4	4	5	5	5	5	124	139	169	208		mfpt_wei
209	1	1	1	1	1	1	1	1	1	1	1	1	1	1	1	1	1	1	1	1	1	2	2	2	2	3	3	3	3	5	5	4	4	5	5	5	5	124	140	170	209		euc
210	1	1	1	1	1	1	1	1	1	1	1	1	1	1	1	1	1	1	1	1	1	1	1	1	1	1	1	1	1	2	2	2	2	2	2	2	2	2	4	4	210		euc
211	1	1	1	1	1	1	1	1	1	1	1	1	1	1	1	1	1	1	1	1	1	1	1	1	1	1	1	1	1	2	2	2	2	2	2	2	2	2	9	10	211		euc
212	1	1	1	1	1	1	1	1	1	1	1	1	1	1	1	1	1	1	1	1	1	1	1	1	1	1	1	1	1	2	2	2	2	2	2	2	2	2	9	10	212		euc
213	1	1	1	1	1	1	1	1	1	1	1	1	1	1	1	1	1	1	1	1	1	1	1	18	21	24	28	29	34	41	1	6	27	30	83	93	114	125	141	171	213		euc
214	1	1	1	1	1	1	1	1	1	1	1	1	1	1	1	1	1	1	1	1	1	1	1	1	1	1	1	1	1	2	2	2	2	2	2	2	2	123	11	172	214		euc
215	1	1	1	1	1	1	1	1	1	1	1	1	1	1	1	1	1	1	1	1	1	1	1	1	1	1	1	1	1	2	2	2	2	2	2	2	2	2	4	4	215		euc
216	1	1	1	1	1	1	1	1	1	1	1	1	1	1	1	1	1	1	1	1	1	1	1	1	1	1	1	1	1	2	2	2	2	2	2	3	3	3	2	173	216		euc
217	1	1	1	1	1	1	1	1	1	1	1	1	1	1	1	1	1	1	1	1	1	1	1	1	1	1	1	1	1	2	2	2	2	2	2	2	2	2	4	4	217		euc
218	1	1	1	1	1	1	1	1	1	1	1	1	1	1	1	1	1	1	1	1	1	1	1	1	1	1	1	1	1	2	2	2	2	2	2	2	2	2	9	10	218		euc
219	1	1	1	1	1	1	1	1	1	1	1	1	1	1	1	1	1	1	1	1	1	1	1	1	1	1	1	1	1	2	2	2	2	2	3	3	3	8	142	174	219		euc
220	1	1	1	1	1	1	1	1	1	1	1	1	1	1	1	1	1	1	1	1	1	1	1	1	1	1	1	1	1	2	2	2	2	2	2	2	2	2	4	10	220		euc
221	1	1	1	1	1	1	1	1	1	1	1	1	1	1	1	1	1	1	1	1	1	1	1	1	1	1	1	1	1	2	2	2	2	2	2	2	2	2	9	14	221		euc
222	1	1	1	1	1	1	1	1	1	1	1	1	1	1	1	1	1	1	1	1	1	1	1	1	1	1	1	1	1	2	2	2	2	2	2	2	2	2	4	4	222		euc
223	1	1	1	1	1	1	1	1	1	1	1	1	1	1	1	1	1	1	1	1	1	1	1	1	1	1	1	1	1	2	2	2	2	2	2	2	2	2	9	175	223		euc
224	1	1	1	1	1	1	1	1	1	1	2	2	2	2	2	3	3	3	3	3	3	3	3	3	3	5	5	5	6	7	7	8	8	10	12	11	17	14	143	176	224		mfpt_wei
225	1	1	1	1	1	1	1	1	1	1	2	2	2	2	2	3	3	3	3	4	4	4	4	4	4	4	4	4	5	6	6	7	7	8	10	10	10	10	27	177	225		cos_bin
226	1	1	1	1	1	1	1	1	1	1	2	2	2	2	2	3	3	3	3	4	4	4	4	4	4	4	4	4	5	6	6	7	7	8	10	10	9	126	144	178	226		cos_bin
227	1	1	1	1	1	1	1	1	1	1	2	2	2	2	2	3	3	3	3	3	3	3	3	3	3	5	5	5	6	7	7	8	8	9	11	11	11	14	18	179	227		mfpt_wei
228	1	1	1	1	1	1	1	1	1	1	2	2	2	2	2	3	3	3	3	3	3	3	3	3	3	5	5	5	6	7	7	8	8	7	9	9	31	34	145	180	228		mfpt_wei
229	1	1	1	1	1	1	1	1	1	1	2	2	2	2	2	3	3	3	3	3	3	3	3	3	3	5	5	5	6	7	7	8	8	9	11	11	11	14	18	41	229		mfpt_wei
230	1	1	1	1	1	1	1	1	1	1	2	2	2	2	2	3	3	3	3	3	3	3	3	3	3	5	5	5	6	7	7	8	8	9	11	11	11	14	18	41	230		mfpt_wei
231	1	1	1	1	1	1	1	1	1	1	2	2	2	2	2	3	3	3	3	3	3	4	4	4	4	4	4	4	5	6	6	7	7	8	10	10	13	114	15	181	231		cos_bin
232	1	1	1	1	1	1	1	1	1	1	1	1	1	1	1	1	1	1	1	1	1	1	1	1	1	1	1	9	4	13	13	5	5	8	10	13	30	127	146	182	232		euc
233	1	1	1	1	1	1	1	1	1	1	2	2	2	2	2	3	3	3	3	3	3	3	3	3	3	5	5	5	6	7	7	8	8	9	11	11	11	14	18	183	233		mfpt_wei
234	1	1	1	1	1	1	1	1	1	1	2	2	2	2	2	3	3	3	3	3	3	3	3	3	3	5	5	5	6	7	7	8	8	9	11	11	11	13	17	23	234		mfpt_wei
235	1	1	1	1	1	1	1	1	1	1	1	1	1	1	1	1	1	1	1	1	1	1	1	1	1	25	29	9	4	13	13	5	66	71	84	94	115	128	147	184	235		euc
236	1	1	1	1	1	1	1	1	1	1	2	2	2	2	2	3	3	3	3	3	3	3	3	3	3	5	5	5	6	7	7	8	8	9	11	11	11	13	17	23	236		mfpt_wei
237	1	1	1	1	1	1	1	1	1	1	2	2	2	2	2	3	3	3	3	3	3	3	3	3	3	5	5	5	6	7	7	8	8	9	11	11	11	13	148	185	237		mfpt_wei
238	1	1	1	1	1	1	1	1	1	1	2	2	2	2	2	3	3	3	3	3	3	3	3	3	3	5	5	5	6	7	7	8	8	10	12	11	17	13	148	186	238		mfpt_wei
239	1	1	1	1	1	1	1	1	1	1	2	2	2	2	2	3	3	3	3	3	3	3	3	3	3	5	5	5	6	7	7	8	8	9	12	11	11	13	17	24	239		mfpt_wei
240	1	1	1	1	1	1	1	1	1	1	2	2	2	2	2	3	3	3	3	3	3	3	3	3	3	5	5	5	6	7	7	8	8	9	11	11	11	13	22	30	240		mfpt_wei
241	1	1	1	1	1	1	1	1	1	1	2	2	2	2	2	3	3	3	3	3	3	3	3	3	3	5	5	5	6	7	7	8	8	9	11	11	11	14	18	25	241		mfpt_wei
242	1	1	1	1	1	1	1	1	1	1	2	2	2	2	2	3	3	3	3	3	3	3	3	3	3	5	5	5	6	7	7	8	8	9	11	11	11	14	18	25	242		mfpt_wei
243	1	1	1	1	1	1	1	1	1	1	2	2	2	2	2	3	3	3	3	3	3	3	3	3	3	5	5	5	6	7	7	8	8	9	11	11	11	13	17	23	243		mfpt_wei
244	1	1	1	1	1	1	1	1	1	1	1	1	1	1	1	2	2	2	2	2	2	2	2	2	2	2	2	2	2	3	3	3	3	72	18	18	116	129	149	187	244		comm_wei
245	1	1	1	1	1	1	1	1	1	1	1	1	3	3	4	2	2	2	2	2	2	2	2	2	2	2	2	2	2	3	3	3	3	4	4	4	16	19	24	188	245		comm_wei
246	1	1	1	1	1	1	1	1	1	1	2	2	2	2	2	3	3	3	3	3	3	3	3	3	3	5	5	5	6	7	4	9	9	10	85	95	117	130	150	189	246		mfpt_wei
247	1	1	1	1	1	1	1	1	1	1	2	2	2	2	2	3	3	3	3	3	3	3	3	3	3	5	5	5	6	7	7	8	8	9	11	11	11	14	18	190	247		mfpt_wei
248	1	1	1	1	1	1	1	1	1	1	2	2	2	2	2	3	3	3	3	3	3	3	3	3	3	5	5	5	6	7	7	8	8	10	13	12	17	14	18	191	248		mfpt_wei
249	1	1	1	1	1	1	1	1	1	1	2	3	3	3	4	2	2	2	2	2	2	2	2	2	2	2	2	2	2	3	3	3	3	4	4	4	16	19	24	192	249		comm_wei
250	1	1	1	1	1	1	1	1	1	1	2	2	2	2	2	3	3	3	3	3	3	3	3	3	3	5	5	5	6	7	7	9	9	10	12	11	118	131	151	193	250		mfpt_wei
251	1	1	1	1	1	1	1	1	1	1	1	2	2	3	4	2	2	2	2	2	2	2	2	2	2	2	2	11	11	15	15	18	20	72	18	96	119	132	152	194	251		comm_wei
252	1	1	1	1	1	1	1	1	1	1	2	2	2	2	2	3	3	3	3	3	3	3	3	3	3	5	5	5	6	7	7	8	8	9	11	11	118	131	153	195	252		mfpt_wei
253	1	1	1	1	1	1	1	1	1	1	2	2	2	2	2	3	3	3	3	3	3	3	3	3	3	5	5	5	6	7	7	8	9	10	12	11	118	131	55	196	253		mfpt_wei
254	1	1	1	1	1	1	1	1	1	1	2	2	2	2	2	3	3	3	3	3	3	4	4	4	4	4	30	30	35	9	9	11	11	73	86	97	120	133	154	197	254		cos_bin
255	1	1	1	1	1	1	1	1	1	1	2	2	2	2	2	3	3	3	3	3	3	3	3	3	3	5	4	4	5	6	6	7	12	10	17	17	20	23	29	198	255		cos_bin
256	1	1	1	1	1	1	1	1	1	1	2	2	2	2	2	3	3	3	3	3	3	3	3	3	3	5	5	5	6	7	7	8	8	9	12	11	11	13	17	199	256		mfpt_wei
257	1	1	1	1	1	1	1	1	1	1	2	2	2	2	2	3	3	3	3	3	3	3	4	4	4	4	4	4	5	6	6	7	7	8	10	10	10	11	14	200	257		cos_bin
258	1	1	1	1	1	1	1	1	1	1	2	2	2	2	2	3	3	3	3	3	3	3	3	3	3	5	5	5	6	7	7	8	8	9	11	11	11	13	17	29	258		mfpt_wei
259	1	1	1	1	1	1	1	1	1	1	1	2	2	2	2	3	3	2	2	2	2	2	2	2	2	2	2	2	2	3	3	3	20	72	18	18	22	25	155	201	259		comm_wei
260	1	1	1	1	1	1	1	1	1	1	1	1	1	1	1	1	1	1	1	1	1	1	1	1	1	1	1	1	1	2	1	1	1	1	1	1	1	1	156	202	260		euc
261	1	1	1	1	1	1	1	1	1	1	1	1	1	1	1	1	1	1	1	1	1	1	1	1	1	1	1	1	1	2	2	2	1	1	1	1	1	1	1	203	261		euc
262	1	1	1	1	1	1	1	1	1	1	1	1	1	1	1	1	1	1	1	1	1	1	1	1	1	1	1	1	1	2	2	2	2	2	2	2	2	2	2	8	262		euc
263	1	1	1	1	1	1	1	1	1	1	1	1	1	1	1	1	1	1	1	1	1	1	1	1	1	1	1	1	1	2	2	2	2	2	2	2	2	123	11	13	263		euc
264	1	1	1	1	1	1	1	1	1	1	1	1	1	1	1	1	1	1	1	1	1	1	1	1	1	1	1	1	1	2	2	2	2	2	2	2	2	2	4	4	264		euc
265	1	1	1	1	1	1	1	1	1	1	1	1	1	1	1	1	1	1	1	1	1	1	1	1	1	1	1	1	1	2	2	12	13	14	19	19	24	27	32	204	265		euc
266	1	1	1	1	1	1	1	1	1	1	1	1	1	1	1	1	1	1	1	1	1	1	1	1	1	1	1	6	7	10	10	12	13	14	20	19	25	134	157	205	266		euc
267	1	1	1	1	1	1	1	1	1	1	1	1	1	1	1	1	1	1	1	1	1	1	1	1	1	1	1	1	1	2	2	2	2	2	2	2	2	2	4	4	267		euc
268	1	1	1	1	1	1	1	1	1	1	1	1	1	1	1	1	5	5	5	5	5	5	5	5	5	6	6	6	7	10	10	13	14	15	21	21	26	29	34	206	268		nav_ms
269	1	1	1	1	1	1	1	1	1	1	1	1	1	1	1	1	1	1	1	1	1	1	1	1	1	1	1	1	1	2	2	2	2	2	20	20	25	123	11	172	269		euc
270	1	1	1	1	1	1	1	1	11	1	1	1	1	1	5	5	5	5	5	5	5	5	5	5	5	6	6	6	7	10	10	13	14	15	21	21	26	29	34	207	270		nav_ms
271	1	1	1	1	1	1	1	1	1	1	1	1	1	1	1	1	1	1	1	1	1	1	1	1	1	1	1	1	1	2	10	12	13	14	20	20	25	28	36	51	271		euc
272	1	1	1	1	1	1	1	1	1	1	1	1	1	1	1	1	1	1	1	1	1	1	1	1	1	1	1	1	1	2	2	2	2	2	2	2	2	2	4	4	272		euc
273	1	1	1	1	1	1	1	1	1	1	1	1	1	1	1	1	1	1	1	1	1	1	1	1	1	6	6	6	7	10	10	12	13	14	43	47	58	61	158	208	273		nav_ms
274	1	1	1	1	1	1	1	1	1	1	2	2	2	2	2	3	3	3	3	3	3	3	3	3	3	5	5	5	26	33	46	32	12	10	12	17	121	135	159	209	274		mfpt_wei
275	1	1	1	1	1	1	1	1	1	1	2	2	2	2	2	3	3	3	3	3	3	3	3	3	3	5	5	5	6	7	7	8	8	74	87	98	122	136	160	210	275		mfpt_wei
276	1	1	1	1	1	1	1	1	1	1	2	2	2	2	2	3	3	3	5	5	5	5	5	5	5	6	6	6	7	10	10	53	17	75	88	99	123	137	161	211	276		mfpt_wei
277	1	1	1	1	1	1	1	1	1	1	2	2	2	2	2	3	3	3	3	3	3	3	3	3	3	5	5	5	6	7	7	8	8	9	11	11	11	14	18	41	277		mfpt_wei
278	1	1	1	1	1	1	1	1	1	1	2	2	2	2	2	3	3	3	3	3	3	3	3	3	3	5	5	5	6	7	7	53	17	18	24	24	29	32	41	212	278		mfpt_wei
279	1	1	1	1	1	1	1	1	1	1	1	1	1	1	1	1	1	1	1	1	1	1	1	1	1	1	1	1	1	2	2	2	2	2	2	2	2	2	4	4	279		euc
280	1	1	1	1	1	1	1	1	1	1	2	2	2	2	2	3	3	3	3	3	3	3	3	3	3	5	5	5	4	4	4	5	5	7	9	9	31	34	162	213	280		euc
281	1	1	1	1	1	1	1	1	1	1	2	2	2	2	2	3	3	3	3	3	3	3	3	3	3	5	5	5	6	7	7	8	8	9	11	11	11	13	17	30	281		mfpt_wei
282	1	1	1	1	1	1	1	1	1	1	2	2	2	2	2	3	3	3	3	3	4	4	4	4	4	4	9	10	10	8	8	10	10	12	15	100	124	138	163	214	282		cos_bin
283	1	1	1	1	1	1	1	1	1	1	2	2	2	2	2	6	6	6	6	6	6	6	6	6	6	7	7	7	8	14	14	20	15	16	89	101	125	139	164	215	283		mi_wei
284	1	1	1	1	1	1	1	1	1	1	1	1	1	2	2	3	3	3	3	3	3	3	3	3	3	5	5	8	4	4	4	5	5	26	33	34	80	140	165	216	284		mfpt_wei
285	1	1	1	1	1	1	1	1	1	1	1	1	2	2	2	3	3	5	5	5	7	7	7	7	7	9	9	11	11	15	47	54	67	76	90	102	126	141	166	217	285		si_wei_2.00
286	1	1	1	1	1	1	1	1	1	1	2	2	2	2	2	3	3	3	3	3	3	3	3	6	6	7	8	8	13	11	17	20	15	16	22	103	127	142	167	218	286		mfpt_wei
287	1	1	1	1	1	1	1	1	1	1	1	1	1	6	6	6	6	6	6	6	7	7	11	19	22	26	31	31	36	42	48	55	68	77	91	104	128	143	168	219	287		mi_wei
288	1	1	1	1	1	1	1	1	1	1	2	2	2	2	3	4	4	4	4	4	4	4	4	4	4	4	4	4	5	6	6	7	7	8	10	25	129	144	169	220	288		cos_bin
289	1	1	1	1	1	1	1	1	1	1	1	1	1	1	1	1	1	1	1	1	1	1	1	1	1	1	1	1	1	2	2	21	25	25	34	33	130	145	170	221	289		euc
290	1	1	1	1	1	1	1	1	1	1	1	1	1	1	1	1	1	1	1	1	1	1	1	1	1	1	1	1	1	2	2	2	2	2	2	2	2	54	171	222	290		euc
291	1	1	1	1	1	1	1	1	1	1	1	1	1	1	1	1	1	1	1	1	1	1	1	1	1	1	1	1	1	2	2	2	2	2	32	38	44	50	172	223	291		euc
292	1	1	1	1	1	1	1	1	1	1	2	2	2	2	2	3	3	3	3	3	3	3	3	3	3	5	5	5	6	7	7	8	8	9	11	11	11	131	153	224	292		mfpt_wei
293	1	1	1	1	1	1	1	1	1	1	2	2	2	2	2	3	3	3	3	3	3	3	3	3	3	5	5	5	6	7	12	9	9	10	85	95	118	131	173	225	293		mfpt_wei
294	1	1	1	1	1	1	1	1	1	1	2	2	2	2	2	3	3	3	3	3	3	3	3	3	3	5	5	5	6	7	7	8	8	9	11	11	11	14	153	226	294		mfpt_wei
295	1	1	1	1	1	1	1	1	1	1	2	2	2	6	6	6	6	6	6	6	6	6	6	6	6	7	7	7	8	14	14	16	18	19	25	26	131	146	174	227	295		mi_wei
296	1	1	1	1	1	1	1	1	1	1	1	1	1	1	1	1	1	1	1	1	1	1	1	1	1	1	1	1	1	2	2	2	2	2	2	2	2	2	4	4	296		euc
297	1	1	1	1	1	1	1	1	1	1	1	1	1	1	1	1	1	1	1	1	1	1	1	1	1	1	1	1	1	2	2	2	2	2	2	2	2	2	4	4	297		euc
298	1	1	1	1	1	1	1	1	1	1	1	1	1	1	1	1	1	1	1	1	1	1	1	1	1	1	1	1	1	2	2	2	2	2	2	2	2	147	175	228	298		euc
299	1	1	1	1	1	1	1	1	1	1	1	1	1	1	1	1	1	1	1	1	1	1	1	1	1	1	1	1	1	4	4	5	5	26	33	34	42	148	176	229	299		euc
300	1	1	1	1	1	1	1	1	1	1	1	1	1	1	1	1	1	1	1	1	1	1	1	1	1	1	1	1	1	2	2	2	2	2	2	2	2	2	4	4	300		euc
301	1	1	1	1	1	1	1	1	1	1	1	1	1	1	1	1	1	1	1	1	1	1	1	1	1	1	1	1	1	2	2	2	2	2	2	2	52	54	177	230	301		euc
302	1	1	1	1	1	1	1	1	1	1	2	2	2	2	2	3	3	3	3	3	3	3	3	3	3	5	5	5	6	7	7	8	8	9	11	11	11	13	22	73	302		mfpt_wei
303	1	1	1	1	1	1	1	1	1	1	2	2	2	2	2	3	3	3	3	3	3	3	3	3	3	5	5	5	6	7	7	8	8	9	11	11	11	14	178	231	303		mfpt_wei
304	1	1	1	1	1	5	3	9	3	3	4	5	5	6	6	6	6	6	6	6	6	6	6	19	22	26	31	32	37	43	49	56	69	78	92	105	132	149	179	232	304		mi_wei
305	1	1	1	1	1	1	1	1	1	1	1	1	5	6	6	6	6	6	6	6	6	6	6	12	13	15	16	18	20	25	27	31	37	79	93	106	133	150	180	233	305		mi_wei
306	1	1	1	1	1	1	1	1	1	1	1	5	5	6	6	6	6	6	6	6	6	6	6	6	6	7	7	7	8	14	14	16	18	19	25	107	134	151	181	234	306		mi_wei
307	1	1	1	1	1	1	1	1	1	1	2	2	2	2	2	3	3	3	3	3	3	3	3	3	3	5	5	5	13	11	11	14	15	28	22	62	75	78	90	235	307		mfpt_wei
308	1	1	1	1	1	1	1	1	1	1	1	1	1	1	1	1	1	1	6	6	6	16	16	17	19	22	32	33	38	44	50	57	70	80	94	108	135	152	182	236	308		euc
309	1	1	1	1	1	1	1	1	1	1	1	1	1	1	1	1	1	1	1	1	1	1	1	1	1	1	1	1	1	2	2	2	2	2	2	2	48	50	183	237	309		euc
310	1	1	1	1	1	1	1	1	1	1	1	1	1	6	6	6	6	6	6	6	6	6	6	6	6	7	7	7	8	14	14	16	18	19	25	26	131	146	184	238	310		mi_wei
311	1	1	1	1	1	1	1	1	9	3	4	5	5	6	6	6	6	6	6	6	6	6	6	6	6	7	7	7	8	14	14	16	18	19	25	26	131	146	185	239	311		mi_wei
312	1	1	1	1	1	1	1	1	1	1	1	1	1	1	1	1	1	1	1	1	1	1	1	1	1	1	1	1	1	2	2	2	2	2	2	2	2	2	4	4	312		euc
313	1	1	1	1	1	1	1	1	1	1	1	1	1	1	1	3	1	1	1	3	3	6	6	6	6	7	7	7	13	11	11	14	15	28	22	39	49	153	186	240	313		mi_wei
314	1	1	1	1	1	1	1	1	1	1	1	1	1	1	1	1	1	1	1	1	1	1	1	1	1	1	1	1	1	2	2	2	2	2	1	109	136	154	187	241	314		euc
315	1	1	1	1	1	1	1	1	1	1	1	1	1	1	1	1	1	8	8	8	9	17	17	9	9	27	33	34	39	45	51	58	71	81	95	110	137	155	188	242	315		euc
316	1	1	1	1	1	1	1	1	1	1	1	1	1	1	1	1	1	1	1	1	1	1	1	18	21	24	28	29	34	41	52	59	72	82	96	111	138	156	189	243	316		euc
317	1	1	1	1	1	1	1	1	1	1	1	1	1	1	1	1	1	1	1	1	1	1	1	1	1	1	11	13	15	19	21	48	59	65	76	85	139	157	190	244	317		euc
318	1	1	1	1	1	1	1	1	1	9	5	7	7	8	8	8	8	8	8	8	9	9	9	9	9	11	11	13	15	19	21	24	29	34	40	44	140	158	191	245	318		fgwei_5.00
319	1	1	1	1	1	1	1	1	1	1	1	1	1	1	1	1	1	1	1	1	1	1	1	1	1	1	1	1	1	2	2	2	2	2	2	2	2	2	4	4	319		euc
320	1	1	1	1	1	1	1	1	1	1	1	1	1	1	1	1	1	1	1	1	1	1	1	1	1	1	1	1	1	2	2	2	44	50	1	1	21	159	192	246	320		euc
321	1	1	1	1	1	1	1	1	1	1	1	1	1	1	1	1	1	1	1	1	1	1	1	1	1	1	1	1	1	2	2	2	2	2	2	2	2	123	11	86	321		euc
322	1	1	1	1	1	1	1	1	1	1	1	1	1	1	1	1	1	2	2	2	2	2	2	2	2	2	2	2	2	3	3	3	3	4	81	112	141	160	193	247	322		comm_wei
323	1	1	1	1	1	1	1	1	1	1	1	1	1	1	1	1	1	1	1	1	1	1	1	1	1	1	6	6	7	10	10	12	13	14	20	20	25	28	194	248	323		euc
324	1	1	1	1	1	1	1	1	1	1	1	1	1	1	1	1	1	1	1	1	1	1	1	1	1	1	1	8	33	1	1	1	1	1	1	113	142	161	195	249	324		euc
325	1	1	1	1	1	1	1	1	1	1	1	1	3	3	4	2	2	2	2	2	8	8	8	20	11	13	14	16	18	23	25	29	73	83	97	114	143	162	196	250	325		comm_bin
326	1	1	1	1	1	1	1	1	1	1	1	2	3	6	6	6	6	6	6	6	11	11	11	19	22	26	31	31	36	42	48	55	68	84	98	115	144	163	197	251	326		pl_wei_0.50
327	1	1	1	1	3	6	5	10	3	10	9	7	10	11	13	13	14	15	15	16	16	18	18	21	23	28	34	35	40	46	53	60	74	85	99	116	145	164	198	252	327		fgbin_2.50
328	1	1	1	1	1	1	1	1	1	1	1	1	1	1	5	5	5	5	5	5	5	5	5	5	5	6	6	6	7	10	10	13	14	15	88	99	146	165	199	253	328		nav_ms
329	1	1	1	1	1	1	1	3	3	3	4	5	5	6	6	6	6	6	6	6	6	6	6	6	6	7	7	7	8	14	14	16	18	19	25	26	131	146	200	254	329		mi_wei
330	1	1	1	1	1	1	1	1	1	1	2	2	2	2	2	3	3	3	3	3	3	3	3	3	3	5	5	5	6	5	5	4	4	86	100	117	147	166	201	255	330		mfpt_wei
331	1	1	1	1	1	1	1	1	1	1	2	2	2	2	2	3	3	3	3	3	3	3	3	6	6	7	7	8	13	11	17	20	24	27	101	118	148	167	202	256	331		euc
332	1	1	1	1	1	1	1	1	1	1	2	2	2	2	2	3	3	3	3	3	3	3	3	3	3	3	3	3	41	26	28	32	75	44	102	119	149	168	203	257	332		mfpt_wei
333	1	1	1	1	1	1	7	3	9	3	4	5	5	6	6	6	6	6	6	6	6	6	6	6	6	7	7	7	8	14	14	16	19	87	103	120	150	169	204	258	333		mi_wei
334	1	1	1	1	1	1	1	1	1	1	2	2	2	2	2	3	3	3	3	3	3	3	3	3	3	5	5	36	13	11	11	14	38	28	104	121	151	170	205	259	334		mfpt_wei
335	1	1	1	1	1	1	1	1	1	1	1	1	1	1	1	1	1	1	1	1	1	1	1	1	1	1	1	1	1	2	2	2	2	2	2	2	2	54	82	260	335		euc
336	1	1	1	1	2	7	3	4	5	5	7	3	3	3	9	9	9	9	10	10	8	10	19	20	14	16	17	37	21	27	54	61	40	88	105	122	152	171	206	261	336		fgwei_1.00
337	1	1	1	1	1	1	3	5	6	11	7	3	3	3	4	2	2	12	12	12	13	13	13	14	14	16	17	37	21	27	29	33	40	89	106	123	153	172	207	262	337		fgwei_2.50
338	1	1	1	1	1	1	1	1	1	1	7	3	3	3	11	11	11	12	12	12	13	13	13	14	16	18	19	38	42	47	55	62	76	90	107	124	154	173	208	263	338		fgwei_2.50
339	1	1	1	1	1	1	1	1	1	1	1	3	3	3	4	2	2	2	2	2	2	2	2	2	14	16	17	37	21	27	29	33	40	89	106	123	155	174	209	264	339		comm_wei
340	1	1	1	1	1	1	3	5	12	11	7	3	10	11	11	11	11	12	12	12	13	13	13	14	16	18	19	38	42	47	56	63	77	91	108	125	156	175	210	265	340		fgwei_2.50
341	1	1	1	1	2	8	5	4	12	11	7	3	3	3	4	13	14	15	15	16	16	18	18	21	23	28	34	35	43	48	57	64	78	92	109	126	157	176	211	266	341		fgbin_1.00
342	1	1	1	1	1	1	1	1	9	1	4	5	5	6	6	6	6	6	6	6	6	6	6	6	6	7	7	7	8	14	14	16	18	19	25	26	131	146	212	267	342		mi_wei
343	1	1	1	1	1	1	1	1	1	1	2	2	2	2	2	3	3	3	3	3	3	3	3	3	24	29	21	39	44	32	11	14	15	93	110	127	158	177	213	268	343		mfpt_wei
344	1	1	1	1	1	4	8	8	7	8	8	9	9	10	10	10	13	11	9	15	12	16	16	17	19	22	25	26	30	37	41	47	58	64	111	128	159	178	214	269	344		pt_wei_0.50
345	1	1	1	1	1	1	1	1	1	1	2	2	2	2	2	3	3	3	3	6	6	19	20	12	13	15	16	40	45	49	58	65	79	94	112	129	160	179	215	270	345		mfpt_wei
346	1	1	1	1	1	1	1	1	1	1	1	1	1	1	1	1	1	8	8	8	9	17	17	18	21	27	33	34	39	45	51	58	80	95	113	130	161	180	216	271	346		si_wei_2.00
347	1	1	1	1	1	8	7	11	3	3	4	5	5	6	6	6	6	6	6	6	6	6	6	6	6	7	23	32	37	43	37	66	81	96	114	131	162	181	217	272	347		mi_wei
348	1	1	1	1	1	1	5	7	8	7	7	3	10	11	11	11	11	12	12	12	13	13	13	14	16	18	19	38	42	47	55	62	76	90	107	132	163	182	218	273	348		fgwei_2.50
349	1	1	1	1	1	1	1	1	1	1	2	2	2	2	2	3	3	3	3	3	3	3	3	3	3	5	21	39	41	26	28	32	75	44	102	119	149	183	219	274	349		mfpt_wei
350	1	1	1	1	1	8	7	11	3	3	4	5	5	6	6	6	6	6	6	6	6	6	6	6	6	7	7	7	8	14	14	16	18	19	25	26	131	146	212	275	350		mi_wei
351	1	1	1	1	1	1	1	1	1	1	1	1	1	1	1	1	1	1	5	5	5	5	5	5	5	6	6	6	7	10	10	13	14	97	115	133	164	184	220	276	351		nav_ms
352	1	1	1	1	1	1	1	1	1	1	1	1	1	1	4	2	2	2	2	2	2	2	2	2	2	2	3	3	46	50	59	4	82	98	116	134	165	185	221	277	352		comm_wei
353	1	1	1	1	1	1	1	1	1	1	2	2	2	2	2	3	3	3	2	2	2	2	2	2	2	2	2	2	2	51	59	67	83	86	117	135	166	186	222	278	353		comm_wei
354	1	1	1	1	1	1	1	1	1	1	1	1	1	1	1	1	1	1	1	1	1	1	1	1	1	1	1	1	1	2	2	2	2	2	2	78	52	147	175	279	354		euc
355	1	1	1	1	1	1	1	1	1	1	1	1	1	1	1	1	1	1	1	1	1	1	1	1	1	1	1	1	1	2	2	2	2	2	2	2	79	82	94	114	355		euc
356	1	1	1	1	1	1	1	1	1	1	2	2	2	2	2	3	3	3	3	3	3	3	3	3	3	5	5	5	6	7	7	8	8	9	11	11	11	12	223	280	356		mfpt_wei
357	1	1	1	1	1	1	1	1	1	1	1	1	1	1	1	1	1	1	1	1	1	1	1	1	1	1	1	1	1	2	2	2	2	2	2	2	2	54	82	281	357		euc
358	1	1	1	1	1	1	1	1	1	1	1	3	3	3	4	2	2	2	2	2	2	2	2	2	2	2	2	2	2	3	3	3	3	4	4	4	16	187	224	282	358		comm_wei
359	1	1	1	1	1	1	1	1	1	1	1	1	1	1	1	1	1	1	1	1	1	1	1	1	1	1	1	1	1	30	1	36	44	50	57	1	167	188	225	283	359		euc
360	1	1	1	1	1	1	1	1	1	1	1	1	1	1	1	1	1	1	1	1	1	1	1	1	1	1	1	1	24	30	1	37	45	51	58	1	168	189	226	284	360		euc
361	1	1	1	1	1	1	1	1	1	1	2	2	2	2	2	3	3	3	3	3	3	3	3	3	3	5	5	5	6	7	7	8	8	9	11	11	82	190	227	285	361		mfpt_wei
362	1	1	1	1	1	1	1	1	1	1	2	2	2	2	2	3	3	3	3	3	3	3	3	3	3	5	5	39	44	32	34	39	47	53	118	67	169	191	228	286	362		mfpt_wei
363	1	1	1	1	1	1	1	1	1	1	2	2	2	2	2	3	3	3	3	3	3	3	3	3	3	5	5	5	6	7	7	8	8	9	11	11	11	13	22	287	363		mfpt_wei
364	1	1	1	1	1	1	1	1	1	1	2	2	2	2	2	3	3	3	3	3	3	3	3	3	3	5	5	5	6	7	7	8	8	9	87	98	17	192	229	288	364		mfpt_wei
365	1	1	1	1	1	1	1	1	1	1	2	2	2	2	2	3	3	3	3	3	3	3	3	3	3	5	5	5	6	7	7	8	8	9	11	11	11	14	230	289	365		mfpt_wei
366	1	1	1	1	1	1	1	1	1	1	2	2	2	2	2	3	3	3	3	3	3	3	3	3	3	5	5	5	6	7	7	14	15	28	22	62	170	193	231	290	366		mfpt_wei
367	1	1	1	1	1	1	1	1	1	1	1	1	1	1	1	14	12	14	14	14	17	20	21	22	25	30	35	41	47	52	60	68	84	99	119	136	171	194	232	291	367		euc
368	1	1	1	1	1	1	1	1	1	1	2	2	2	8	8	8	8	8	8	8	9	21	22	23	26	31	36	42	48	53	61	69	85	100	120	137	172	195	233	292	368		pt_bin
369	1	1	1	1	1	1	1	1	1	1	2	2	2	2	2	3	3	3	3	3	3	3	3	3	3	5	5	5	6	7	7	8	8	9	61	138	84	13	234	293	369		mfpt_wei
370	1	1	1	1	1	1	1	3	9	3	4	5	5	6	6	6	6	6	6	6	6	6	6	6	6	7	23	24	28	35	37	43	86	101	121	139	173	196	235	294	370		mi_bin
371	1	1	1	1	1	1	1	1	1	1	2	2	2	2	2	3	3	3	3	3	3	3	3	3	3	5	5	5	6	7	7	8	8	9	11	11	11	13	22	295	371		mfpt_wei
372	1	1	1	1	1	1	1	1	1	1	2	2	2	2	2	3	3	3	3	3	3	3	3	3	3	5	5	5	6	7	7	8	8	9	11	11	11	13	234	296	372		mfpt_wei
373	1	1	1	1	1	1	1	1	1	1	1	1	1	1	1	1	1	1	1	1	1	1	1	1	1	1	1	1	1	2	2	2	2	2	2	78	52	54	236	297	373		euc
374	1	1	1	1	1	1	1	1	1	1	7	3	3	3	4	2	2	2	2	2	2	2	2	2	2	2	2	2	2	3	3	3	3	4	4	4	16	187	224	298	374		comm_wei
375	1	1	1	1	1	1	1	1	1	11	7	3	3	3	4	2	2	2	2	2	2	2	2	2	2	16	3	43	46	50	62	70	53	11	69	140	174	197	237	299	375		comm_wei
376	1	1	1	1	1	1	1	1	1	1	1	1	1	1	1	1	1	1	1	1	1	1	1	1	1	2	2	2	2	3	3	36	44	50	57	112	175	198	238	300	376		comm_wei
377	1	1	1	1	1	1	1	1	1	1	2	2	2	2	2	3	3	3	3	3	3	3	3	3	3	5	5	5	6	7	7	8	8	9	11	138	84	13	239	301	377		mfpt_wei
378	1	1	1	1	1	1	1	1	1	1	2	2	2	2	2	3	3	3	3	3	3	3	3	3	3	5	5	5	6	32	34	39	47	53	61	138	84	13	240	302	378		mfpt_wei
379	1	1	1	1	1	1	1	1	1	1	2	2	2	2	2	3	3	3	3	3	15	15	15	24	24	29	21	22	26	33	35	40	48	54	122	141	176	199	241	303	379		mfpt_wei
380	1	1	1	1	1	1	1	1	1	1	2	2	2	2	2	3	3	3	3	3	14	9	9	15	17	19	24	39	44	32	34	39	47	53	61	142	177	200	242	304	380		mfpt_wei
381	1	1	1	1	1	1	1	1	1	1	2	2	9	10	10	10	10	13	13	13	12	14	14	13	19	22	20	44	49	54	63	71	87	102	123	143	178	201	243	305	381		pt_wei_4.00
382	1	1	1	1	1	1	1	1	1	1	1	1	1	1	1	1	1	1	1	1	1	1	1	1	1	1	1	1	1	2	2	2	2	2	2	2	2	50	183	306	382		euc
383	1	1	1	1	1	1	1	1	1	1	1	1	1	1	1	1	1	1	1	1	1	1	1	1	1	1	1	1	1	38	42	49	88	103	124	144	179	202	244	307	383		euc
384	1	1	1	1	1	1	1	1	1	1	2	2	2	2	2	3	3	3	3	3	3	3	3	3	3	5	5	5	6	7	7	4	4	86	100	117	17	203	245	308	384		mfpt_wei
385	1	1	1	1	1	1	1	1	1	1	1	1	1	1	1	1	1	1	1	1	1	1	1	1	1	1	1	1	1	2	2	2	44	50	57	63	79	82	246	309	385		euc
386	1	1	1	1	1	1	1	1	1	1	1	1	1	1	1	1	1	1	1	1	1	1	1	1	1	1	1	6	7	10	10	12	13	14	20	20	25	28	247	310	386		euc
387	1	1	1	1	1	1	1	1	1	1	1	1	1	1	1	1	1	1	1	1	1	1	1	1	1	1	1	1	7	10	10	12	13	14	20	20	25	28	194	311	387		euc
388	1	1	1	1	1	1	1	1	1	1	2	2	2	2	2	3	3	3	3	3	3	3	3	3	3	5	5	5	13	51	59	67	83	86	125	98	180	204	248	312	388		euc
389	1	1	1	1	1	1	1	1	1	1	1	1	1	1	1	1	1	1	1	1	1	1	1	1	1	1	1	1	1	2	2	2	2	2	2	63	79	123	249	313	389		euc
390	1	1	1	1	1	1	1	1	1	1	1	1	1	1	1	1	1	1	1	1	1	1	1	1	1	1	6	6	7	10	10	12	13	37	43	47	109	116	250	314	390		euc
391	1	1	1	1	1	1	1	1	1	1	1	1	1	1	1	1	1	1	1	1	2	2	2	2	2	2	2	15	17	21	23	26	31	36	42	46	57	205	251	315	391		comm_bin
392	1	1	1	1	1	1	1	1	1	1	1	1	1	1	1	1	1	2	2	2	2	2	2	2	2	2	2	15	17	21	23	26	31	36	42	46	57	206	252	316	392		comm_wei
393	1	1	1	1	1	1	1	1	1	1	2	2	2	2	2	3	3	3	3	2	2	2	2	2	2	2	2	2	2	3	3	3	3	4	117	135	16	207	253	317	393		comm_wei
394	1	1	1	1	1	1	1	1	1	1	7	3	3	3	4	2	2	2	2	2	2	2	2	2	2	2	2	2	2	3	3	3	3	4	4	4	16	19	24	318	394		comm_wei
395	1	1	1	1	1	1	1	1	1	1	2	2	3	3	4	2	2	2	2	2	2	2	2	2	2	2	2	2	2	3	3	3	3	4	4	4	16	19	24	35	395		comm_wei
396	1	1	1	1	1	1	1	1	1	1	2	2	2	2	2	3	3	3	3	3	3	3	3	5	5	23	27	28	32	40	59	53	17	18	126	145	181	208	254	319	396		mfpt_wei
397	1	1	1	1	1	1	1	1	1	1	1	1	1	1	1	1	1	1	1	1	1	1	1	1	1	1	1	1	1	2	2	1	1	1	1	109	136	209	255	320	397		euc
398	1	1	1	1	1	1	1	1	1	1	1	1	1	2	2	3	3	2	2	2	2	2	2	2	2	2	2	2	2	3	3	3	20	72	18	18	22	210	256	321	398		comm_wei
399	1	1	1	1	1	1	1	1	1	1	2	2	2	2	2	3	3	3	3	3	3	3	3	3	3	5	5	5	6	5	5	4	4	5	7	5	182	211	257	322	399		mfpt_wei
400	1	1	1	1	1	1	1	1	1	1	2	2	2	2	2	3	3	3	3	3	3	3	3	3	3	5	5	5	6	7	4	5	5	86	125	98	183	212	258	323	400		mfpt_wei

[truncated: 7 more sheets: Figure S5, Figure S6, Figure S7, Figure S8, Figure S9, Figure S10, subject_ids]
